# Supplementary material for: 4,4′-Bipyridine–2-(carb­oxy­methyl­sulfan­yl)pyridine-3-carb­oxy­lic acid (1/1)
Source: Acta Crystallogr Sect E Struct Rep Online. 2010 Nov 27;66(Pt 12):o3308. doi: 10.1107/S1600536810048385 (PMC3011421; doi:10.1107/S1600536810048385)
Supplement: Supplementary file 1 [file e-66-o3308-sup1.cif]

##############################################################################
###                                                                        ###
###        Electronic paper (Acta Crystallographica Section E)             ###
###                                                                        ###
##############################################################################
#                                                                            #
# This CIF contains the data in a paper accepted for publication in Acta     #
# Crystallographica Section E. It conforms to the requirements of Notes      #
# for Authors for Section E, and has been peer reviewed under the auspices   #
# of the IUCr Commission on Journals.                                        #
#                                                                            #
# Full details of the Crystallographic Information File format               #
# are given in the paper "The Crystallographic Information File (CIF):       #
# a New Standard Archive File for Crystallography" by S. R. Hall, F. H.      #
# Allen and I. D. Brown [Acta Cryst. (1991), A47, 655-685].                  #
#                                                                            #
# The current version of the core CIF dictionary is obtainable from          #
# ftp://ftp.iucr.org/pub/cif_core.dic. The current version number is 2.4.    #
#                                                                            #
# Software is freely available for graphical display of the structure(s) in  #
# this CIF.  For information consult the CIF home page http://www.iucr.org/  #
# cif/home.html                                                              #
#                                                                            #
# This file may be used for bona fide research purposes within the           #
# scientific community so long as proper attribution is given to the journal # 
# article from which it was obtained.                                        #
#                                                                            #
##############################################################################
                                             
data_I
_audit_creation_method     SHELXL-97
_chemical_name_systematic
;
4,4'-Bipyridine--2-(carboxymethylsulfanyl)pyridine-3-carboxylic acid (1/1)
;
_chemical_name_common     ?
_chemical_formula_moiety     'C10 H8 N2, C8 H7 N O4 S'
_chemical_formula_sum     'C18 H15 N3 O4 S'
_chemical_formula_iupac     'C10 H8 N2, C8 H7 N O4 S'
_chemical_formula_weight     369.40
_chemical_melting_point     ?
_symmetry_cell_setting     monoclinic
_symmetry_space_group_name_H-M     'P 21/c '
_symmetry_space_group_name_Hall     '-P 2ybc'
loop_
    _symmetry_equiv_pos_as_xyz
    'x, y, z'
    '-x, y+1/2, -z+1/2'
    '-x, -y, -z'
    'x, -y-1/2, z-1/2'
_cell_length_a     9.3684(3)
_cell_length_b     10.3044(3)
_cell_length_c     18.2264(5)
_cell_angle_alpha     90.00
_cell_angle_beta     106.494(2)
_cell_angle_gamma     90.00
_cell_volume     1687.09(9)
_cell_formula_units_Z     4
_cell_measurement_reflns_used     7490
_cell_measurement_theta_min     2.27
_cell_measurement_theta_max     27.67
_cell_measurement_temperature     296(2)
_exptl_crystal_description     block
_exptl_crystal_colour     colourless
_exptl_crystal_size_max     .409
_exptl_crystal_size_mid     .251
_exptl_crystal_size_min     .100
_exptl_crystal_density_diffrn     1.454
_exptl_crystal_density_meas     ?
_exptl_crystal_density_method     'not measured'
_exptl_crystal_F_000     768
_exptl_absorpt_coefficient_mu     0.222
_exptl_absorpt_correction_type     multi-scan
_exptl_absorpt_process_details     '(SADABS; Sheldrick, 1996)'
_exptl_absorpt_correction_T_min     .935
_exptl_absorpt_correction_T_max     .978
_exptl_special_details
;
;
_diffrn_ambient_temperature     296(2)
_diffrn_radiation_type     MoK\a
_diffrn_radiation_wavelength     0.71073
_diffrn_radiation_source     'fine-focus sealed tube'
_diffrn_radiation_monochromator     graphite
_diffrn_measurement_device_type     'Bruker APEXII area-detector'
_diffrn_measurement_method     \w
_diffrn_detector_area_resol_mean     ?
_diffrn_reflns_number     24834
_diffrn_reflns_av_R_equivalents     0.0284
_diffrn_reflns_av_sigmaI/netI     0.0193
_diffrn_reflns_theta_min     2.27
_diffrn_reflns_theta_max     27.67
_diffrn_reflns_theta_full     27.67
_diffrn_measured_fraction_theta_max     0.997
_diffrn_measured_fraction_theta_full     0.997
_diffrn_reflns_limit_h_min     -12
_diffrn_reflns_limit_h_max     12
_diffrn_reflns_limit_k_min     -13
_diffrn_reflns_limit_k_max     13
_diffrn_reflns_limit_l_min     -23
_diffrn_reflns_limit_l_max     23
_diffrn_standards_number     ?
_diffrn_standards_interval_count     ?
_diffrn_standards_interval_time     ?
_diffrn_standards_decay_%     0
_refine_special_details
;
Refinement of <i>F</i>^2^ against ALL reflections. The weighted <i>R</i>-factor
<i>wR</i> and goodness of fit <i>S</i> are based on <i>F</i>^2^, conventional
<i>R</i>-factors <i>R</i> are based on <i>F</i>, with <i>F</i> set to zero for
negative <i>F</i>^2^. The threshold expression of <i>F</i>^2^ >
\s(<i>F</i>^2^) is used only for calculating <i>R</i>-factors(gt) <i>etc</i>.
and is not relevant to the choice of reflections for refinement.
<i>R</i>-factors based on <i>F</i>^2^ are statistically about twice as large
as those based on <i>F</i>, and <i>R</i>- factors based on ALL data will be
even larger.
;
_reflns_number_total     3927
_reflns_number_gt     3106
_reflns_threshold_expression     I>2\s(I)
_refine_ls_structure_factor_coef     Fsqd
_refine_ls_matrix_type     full
_refine_ls_R_factor_gt     0.0375
_refine_ls_wR_factor_gt     0.1315
_refine_ls_wR_factor_ref     0.1438
_refine_ls_goodness_of_fit_ref     1.079
_refine_ls_restrained_S_all     1.079
_refine_ls_number_reflns     3927
_refine_ls_number_parameters     241
_refine_ls_number_restraints     2
_refine_ls_hydrogen_treatment     mixed
_refine_ls_weighting_scheme     calc
_refine_ls_weighting_details
                 'calc w=1/[\s^2^(Fo^2^)+(0.1000P)^2^] where P=(Fo^2^+2Fc^2^)/3'
_atom_sites_solution_hydrogens     geom
_atom_sites_solution_primary     direct
_atom_sites_solution_secondary     difmap
_refine_ls_shift/su_max     0.000
_refine_ls_shift/su_mean     0.000
_refine_diff_density_max     0.271
_refine_diff_density_min     -0.246
_refine_ls_extinction_method     none
_refine_ls_extinction_coef     ?
loop_
    _atom_type_symbol
    _atom_type_description
    _atom_type_scat_dispersion_real
    _atom_type_scat_dispersion_imag
    _atom_type_scat_source
    'C' 'C' 0.0033 0.0016
                         'International Tables Vol C Tables 4.2.6.8 and 6.1.1.4'
    'H' 'H' 0.0000 0.0000
                         'International Tables Vol C Tables 4.2.6.8 and 6.1.1.4'
    'N' 'N' 0.0061 0.0033
                         'International Tables Vol C Tables 4.2.6.8 and 6.1.1.4'
    'O' 'O' 0.0106 0.0060
                         'International Tables Vol C Tables 4.2.6.8 and 6.1.1.4'
    'S' 'S' 0.1246 0.1234
                         'International Tables Vol C Tables 4.2.6.8 and 6.1.1.4'
_computing_data_collection     'APEX2 (Bruker, 2006)'
_computing_cell_refinement     'SAINT (Bruker, 2006)'
_computing_data_reduction     'SAINT (Bruker, 2006)'
_computing_structure_solution     'SHELXS97 (Sheldrick, 2008)'
_computing_structure_refinement     'SHELXL97 (Sheldrick, 2008)'
_computing_molecular_graphics     'SHELXTL (Sheldrick, 2008)'
_computing_publication_material     'SHELXTL (Sheldrick, 2008)'
loop_
    _atom_site_type_symbol
    _atom_site_label
    _atom_site_fract_x
    _atom_site_fract_y
    _atom_site_fract_z
    _atom_site_U_iso_or_equiv
    _atom_site_adp_type
    _atom_site_calc_flag
    _atom_site_refinement_flags
    _atom_site_occupancy
    _atom_site_disorder_assembly
    _atom_site_disorder_group
    S S1 0.58161(5) 0.38154(4) 0.14705(2) 0.04516(16) Uani d . 1 . .
    O O1 0.80222(16) 0.58013(13) -0.00541(8) 0.0686(4) Uani d D 1 . .
    H H1B 0.837(2) 0.6539(17) 0.0143(12) 0.082 Uiso d D 1 . .
    O O2 0.72352(16) 0.57771(12) 0.09792(7) 0.0640(4) Uani d . 1 . .
    O O3 0.70285(16) 0.13228(12) 0.22294(9) 0.0705(4) Uani d D 1 . .
    H H3B 0.740(2) 0.0553(17) 0.2308(13) 0.085 Uiso d D 1 . .
    O O4 0.49171(15) 0.02161(13) 0.18621(8) 0.0722(4) Uani d . 1 . .
    N N1 0.52552(13) 0.21214(12) 0.03258(7) 0.0418(3) Uani d . 1 . .
    C C1 0.58945(15) 0.32661(14) 0.05633(7) 0.0368(3) Uani d . 1 . .
    C C2 0.65886(15) 0.40173(13) 0.01174(8) 0.0382(3) Uani d . 1 . .
    C C3 0.65803(17) 0.35450(15) -0.05940(9) 0.0439(4) Uani d . 1 . .
    H H3A 0.7020 0.4022 -0.0905 0.053 Uiso calc R 1 . .
    C C4 0.59198(17) 0.23668(16) -0.08426(8) 0.0472(4) Uani d . 1 . .
    H H4A 0.5906 0.2035 -0.1319 0.057 Uiso calc R 1 . .
    C C5 0.52829(17) 0.17006(15) -0.03640(9) 0.0453(4) Uani d . 1 . .
    H H5A 0.4842 0.0904 -0.0530 0.054 Uiso calc R 1 . .
    C C6 0.73076(16) 0.52758(14) 0.03952(8) 0.0424(3) Uani d . 1 . .
    C C7 0.48104(17) 0.25100(16) 0.17466(8) 0.0467(4) Uani d . 1 . .
    H H7A 0.4508 0.2794 0.2187 0.056 Uiso calc R 1 . .
    H H7B 0.3909 0.2367 0.1333 0.056 Uiso calc R 1 . .
    C C8 0.5588(2) 0.12241(15) 0.19413(9) 0.0475(4) Uani d . 1 . .
    N N2 -0.08632(19) -0.19297(15) 0.05293(10) 0.0635(4) Uani d . 1 . .
    N N3 0.16287(17) 0.40694(14) 0.23065(9) 0.0560(4) Uani d . 1 . .
    C C9 0.0353(2) -0.18397(18) 0.11218(13) 0.0652(5) Uani d . 1 . .
    H H9A 0.0884 -0.2595 0.1296 0.078 Uiso calc R 1 . .
    C C10 -0.1626(2) -0.0845(2) 0.03031(12) 0.0622(5) Uani d . 1 . .
    H H10A -0.2482 -0.0888 -0.0108 0.075 Uiso calc R 1 . .
    C C11 0.08680(19) -0.07012(17) 0.14907(10) 0.0551(4) Uani d . 1 . .
    H H11A 0.1739 -0.0690 0.1893 0.066 Uiso calc R 1 . .
    C C12 -0.12119(17) 0.03452(18) 0.06467(9) 0.0529(4) Uani d . 1 . .
    H H12A -0.1787 0.1079 0.0472 0.064 Uiso calc R 1 . .
    C C13 0.00740(16) 0.04348(15) 0.12563(9) 0.0415(3) Uani d . 1 . .
    C C14 0.05830(16) 0.16981(15) 0.16269(8) 0.0401(3) Uani d . 1 . .
    C C15 0.14430(19) 0.17679(16) 0.23814(9) 0.0500(4) Uani d . 1 . .
    H H15A 0.1683 0.1018 0.2675 0.060 Uiso calc R 1 . .
    C C16 0.02397(18) 0.28557(16) 0.12271(10) 0.0513(4) Uani d . 1 . .
    H H16A -0.0352 0.2859 0.0722 0.062 Uiso calc R 1 . .
    C C17 0.0788(2) 0.39998(17) 0.15887(11) 0.0584(5) Uani d . 1 . .
    H H17A 0.0554 0.4768 0.1313 0.070 Uiso calc R 1 . .
    C C18 0.19387(19) 0.29589(19) 0.26931(9) 0.0558(4) Uani d . 1 . .
    H H18A 0.2520 0.2990 0.3200 0.067 Uiso calc R 1 . .
loop_
    _atom_site_aniso_label
    _atom_site_aniso_U_11
    _atom_site_aniso_U_22
    _atom_site_aniso_U_33
    _atom_site_aniso_U_12
    _atom_site_aniso_U_13
    _atom_site_aniso_U_23
    S1 0.0619(3) 0.0338(2) 0.0371(2) 0.00022(15) 0.00974(18) -0.00146(13)
    O1 0.0904(9) 0.0499(7) 0.0768(9) -0.0340(7) 0.0421(7) -0.0215(7)
    O2 0.0957(9) 0.0453(7) 0.0505(7) -0.0223(6) 0.0201(6) -0.0118(5)
    O3 0.0620(8) 0.0418(7) 0.0978(11) 0.0049(5) 0.0069(7) 0.0182(7)
    O4 0.0866(9) 0.0450(7) 0.0837(9) -0.0169(6) 0.0219(7) -0.0054(6)
    N1 0.0473(7) 0.0326(6) 0.0419(6) -0.0030(5) 0.0066(5) -0.0008(5)
    C1 0.0382(7) 0.0311(7) 0.0360(7) 0.0029(5) 0.0021(5) 0.0002(5)
    C2 0.0377(7) 0.0323(7) 0.0402(7) 0.0007(5) 0.0038(6) -0.0013(6)
    C3 0.0503(8) 0.0385(8) 0.0432(8) -0.0029(6) 0.0136(7) -0.0021(6)
    C4 0.0578(9) 0.0420(9) 0.0402(7) -0.0048(7) 0.0113(6) -0.0091(6)
    C5 0.0513(8) 0.0337(8) 0.0446(8) -0.0048(6) 0.0035(6) -0.0057(6)
    C6 0.0441(7) 0.0346(7) 0.0441(8) -0.0022(6) 0.0053(6) -0.0012(6)
    C7 0.0519(8) 0.0475(9) 0.0423(7) 0.0013(7) 0.0159(6) 0.0000(7)
    C8 0.0648(10) 0.0396(9) 0.0400(8) -0.0031(7) 0.0180(7) 0.0010(6)
    N2 0.0739(10) 0.0459(9) 0.0798(11) -0.0249(7) 0.0365(8) -0.0189(8)
    N3 0.0591(8) 0.0457(8) 0.0636(9) -0.0107(6) 0.0180(7) -0.0158(7)
    C9 0.0743(12) 0.0388(9) 0.0883(14) -0.0044(8) 0.0326(11) -0.0061(9)
    C10 0.0542(10) 0.0619(12) 0.0694(12) -0.0208(8) 0.0157(9) -0.0180(10)
    C11 0.0557(10) 0.0412(9) 0.0656(11) -0.0013(7) 0.0129(8) -0.0010(7)
    C12 0.0454(8) 0.0477(9) 0.0611(10) -0.0055(7) 0.0077(7) -0.0079(8)
    C13 0.0412(7) 0.0378(8) 0.0466(7) -0.0066(6) 0.0141(6) -0.0018(6)
    C14 0.0396(7) 0.0361(8) 0.0445(7) -0.0038(6) 0.0114(6) -0.0025(6)
    C15 0.0582(9) 0.0453(9) 0.0437(8) -0.0038(7) 0.0097(7) 0.0010(7)
    C16 0.0546(9) 0.0411(9) 0.0513(8) -0.0014(7) 0.0035(7) 0.0008(7)
    C17 0.0675(11) 0.0355(9) 0.0692(11) -0.0010(7) 0.0143(9) 0.0013(8)
    C18 0.0603(10) 0.0592(11) 0.0447(8) -0.0069(8) 0.0098(7) -0.0095(8)
_geom_special_details
;
All e.s.d.'s (except the e.s.d. in the dihedral angle between two l.s. planes)
are estimated using the full covariance matrix. The cell e.s.d.'s are taken
into account individually in the estimation of e.s.d.'s in distances, angles
and torsion angles; correlations between e.s.d.'s in cell parameters are only
used when they are defined by crystal symmetry. An approximate (isotropic)
treatment of cell e.s.d.'s is used for estimating e.s.d.'s involving l.s.
planes.
;
loop_
    _geom_bond_atom_site_label_1
    _geom_bond_atom_site_label_2
    _geom_bond_site_symmetry_2
    _geom_bond_distance
    _geom_bond_publ_flag
    S1 C1 . 1.7688(14) ?
    S1 C7 . 1.7943(17) ?
    O1 C6 . 1.3127(19) ?
    O1 H1B . 0.864(16) ?
    O2 C6 . 1.2023(19) ?
    O3 C8 . 1.305(2) ?
    O3 H3B . 0.861(16) ?
    O4 C8 . 1.2015(19) ?
    N1 C5 . 1.3373(19) ?
    N1 C1 . 1.3379(18) ?
    C1 C2 . 1.408(2) ?
    C2 C3 . 1.383(2) ?
    C2 C6 . 1.4827(19) ?
    C3 C4 . 1.379(2) ?
    C3 H3A . 0.9300 ?
    C4 C5 . 1.372(2) ?
    C4 H4A . 0.9300 ?
    C5 H5A . 0.9300 ?
    C7 C8 . 1.505(2) ?
    C7 H7A . 0.9700 ?
    C7 H7B . 0.9700 ?
    N2 C10 . 1.328(3) ?
    N2 C9 . 1.332(3) ?
    N3 C17 . 1.324(2) ?
    N3 C18 . 1.332(2) ?
    C9 C11 . 1.370(2) ?
    C9 H9A . 0.9300 ?
    C10 C12 . 1.382(2) ?
    C10 H10A . 0.9300 ?
    C11 C13 . 1.388(2) ?
    C11 H11A . 0.9300 ?
    C12 C13 . 1.391(2) ?
    C12 H12A . 0.9300 ?
    C13 C14 . 1.482(2) ?
    C14 C15 . 1.384(2) ?
    C14 C16 . 1.387(2) ?
    C15 C18 . 1.377(2) ?
    C15 H15A . 0.9300 ?
    C16 C17 . 1.377(2) ?
    C16 H16A . 0.9300 ?
    C17 H17A . 0.9300 ?
    C18 H18A . 0.9300 ?
loop_
    _geom_angle_atom_site_label_1
    _geom_angle_atom_site_label_2
    _geom_angle_atom_site_label_3
    _geom_angle_site_symmetry_1
    _geom_angle_site_symmetry_3
    _geom_angle
    _geom_angle_publ_flag
    C1 S1 C7 . . 100.76(7) ?
    C6 O1 H1B . . 107.7(15) ?
    C8 O3 H3B . . 108.5(15) ?
    C5 N1 C1 . . 117.62(13) ?
    N1 C1 C2 . . 122.38(13) ?
    N1 C1 S1 . . 116.80(11) ?
    C2 C1 S1 . . 120.81(11) ?
    C3 C2 C1 . . 117.85(13) ?
    C3 C2 C6 . . 120.60(14) ?
    C1 C2 C6 . . 121.55(13) ?
    C4 C3 C2 . . 120.01(14) ?
    C4 C3 H3A . . 120.0 ?
    C2 C3 H3A . . 120.0 ?
    C5 C4 C3 . . 117.84(14) ?
    C5 C4 H4A . . 121.1 ?
    C3 C4 H4A . . 121.1 ?
    N1 C5 C4 . . 124.29(14) ?
    N1 C5 H5A . . 117.9 ?
    C4 C5 H5A . . 117.9 ?
    O2 C6 O1 . . 122.82(14) ?
    O2 C6 C2 . . 122.94(14) ?
    O1 C6 C2 . . 114.24(13) ?
    C8 C7 S1 . . 117.93(12) ?
    C8 C7 H7A . . 107.8 ?
    S1 C7 H7A . . 107.8 ?
    C8 C7 H7B . . 107.8 ?
    S1 C7 H7B . . 107.8 ?
    H7A C7 H7B . . 107.2 ?
    O4 C8 O3 . . 124.16(16) ?
    O4 C8 C7 . . 122.06(17) ?
    O3 C8 C7 . . 113.72(14) ?
    C10 N2 C9 . . 117.01(15) ?
    C17 N3 C18 . . 117.10(15) ?
    N2 C9 C11 . . 123.95(18) ?
    N2 C9 H9A . . 118.0 ?
    C11 C9 H9A . . 118.0 ?
    N2 C10 C12 . . 123.33(17) ?
    N2 C10 H10A . . 118.3 ?
    C12 C10 H10A . . 118.3 ?
    C9 C11 C13 . . 119.21(16) ?
    C9 C11 H11A . . 120.4 ?
    C13 C11 H11A . . 120.4 ?
    C10 C12 C13 . . 119.28(16) ?
    C10 C12 H12A . . 120.4 ?
    C13 C12 H12A . . 120.4 ?
    C11 C13 C12 . . 117.19(14) ?
    C11 C13 C14 . . 121.72(13) ?
    C12 C13 C14 . . 121.08(14) ?
    C15 C14 C16 . . 117.39(14) ?
    C15 C14 C13 . . 121.31(14) ?
    C16 C14 C13 . . 121.29(13) ?
    C18 C15 C14 . . 119.29(15) ?
    C18 C15 H15A . . 120.4 ?
    C14 C15 H15A . . 120.4 ?
    C17 C16 C14 . . 119.04(15) ?
    C17 C16 H16A . . 120.5 ?
    C14 C16 H16A . . 120.5 ?
    N3 C17 C16 . . 123.77(17) ?
    N3 C17 H17A . . 118.1 ?
    C16 C17 H17A . . 118.1 ?
    N3 C18 C15 . . 123.39(15) ?
    N3 C18 H18A . . 118.3 ?
    C15 C18 H18A . . 118.3 ?
loop_
    _geom_torsion_atom_site_label_1
    _geom_torsion_atom_site_label_2
    _geom_torsion_atom_site_label_3
    _geom_torsion_atom_site_label_4
    _geom_torsion_site_symmetry_1
    _geom_torsion_site_symmetry_2
    _geom_torsion_site_symmetry_3
    _geom_torsion_site_symmetry_4
    _geom_torsion
    _geom_torsion_publ_flag
    C5 N1 C1 C2 . . . . -0.4(2) ?
    C5 N1 C1 S1 . . . . 178.95(11) ?
    C7 S1 C1 N1 . . . . -0.26(12) ?
    C7 S1 C1 C2 . . . . 179.13(11) ?
    N1 C1 C2 C3 . . . . 0.8(2) ?
    S1 C1 C2 C3 . . . . -178.52(11) ?
    N1 C1 C2 C6 . . . . -179.22(12) ?
    S1 C1 C2 C6 . . . . 1.43(18) ?
    C1 C2 C3 C4 . . . . -0.7(2) ?
    C6 C2 C3 C4 . . . . 179.39(14) ?
    C2 C3 C4 C5 . . . . 0.1(2) ?
    C1 N1 C5 C4 . . . . -0.2(2) ?
    C3 C4 C5 N1 . . . . 0.3(2) ?
    C3 C2 C6 O2 . . . . 173.56(15) ?
    C1 C2 C6 O2 . . . . -6.4(2) ?
    C3 C2 C6 O1 . . . . -6.0(2) ?
    C1 C2 C6 O1 . . . . 174.06(14) ?
    C1 S1 C7 C8 . . . . 70.16(12) ?
    S1 C7 C8 O4 . . . . -152.53(14) ?
    S1 C7 C8 O3 . . . . 30.22(19) ?
    C10 N2 C9 C11 . . . . -1.7(3) ?
    C9 N2 C10 C12 . . . . 0.4(3) ?
    N2 C9 C11 C13 . . . . 1.7(3) ?
    N2 C10 C12 C13 . . . . 0.7(3) ?
    C9 C11 C13 C12 . . . . -0.5(2) ?
    C9 C11 C13 C14 . . . . -179.32(15) ?
    C10 C12 C13 C11 . . . . -0.6(2) ?
    C10 C12 C13 C14 . . . . 178.20(15) ?
    C11 C13 C14 C15 . . . . -27.4(2) ?
    C12 C13 C14 C15 . . . . 153.82(17) ?
    C11 C13 C14 C16 . . . . 151.38(17) ?
    C12 C13 C14 C16 . . . . -27.4(2) ?
    C16 C14 C15 C18 . . . . -1.3(2) ?
    C13 C14 C15 C18 . . . . 177.51(15) ?
    C15 C14 C16 C17 . . . . 1.3(2) ?
    C13 C14 C16 C17 . . . . -177.48(15) ?
    C18 N3 C17 C16 . . . . -0.6(3) ?
    C14 C16 C17 N3 . . . . -0.4(3) ?
    C17 N3 C18 C15 . . . . 0.6(3) ?
    C14 C15 C18 N3 . . . . 0.3(3) ?
loop_
    _geom_hbond_atom_site_label_D
    _geom_hbond_atom_site_label_H
    _geom_hbond_atom_site_label_A
    _geom_hbond_site_symmetry_A
    _geom_hbond_distance_DH
    _geom_hbond_distance_HA
    _geom_hbond_distance_DA
    _geom_hbond_angle_DHA
    O1 H1B N2 1_665 0.864(16) 1.792(16) 2.6564(18) 178(2)
    O3 H3B N3 2_645 0.861(16) 1.816(16) 2.6618(18) 167(2)
    C4 H4A O4 3_655 0.93 2.55 3.213(2) 128.2
    C15 H15A O2 2_645 0.93 2.39 3.0664(19) 129.8
    C18 H18A o2 2_645 0.93 2.70 3.232(2) 117.1
data_global
_journal_date_recd_electronic     2010-11-07
_journal_date_accepted     2010-11-20
_journal_name_full     'Acta Crystallographica, Section E'
_journal_year     2010
_journal_volume     66
_journal_issue     12
_journal_page_first     o3308
_journal_page_last     o3308
_journal_paper_category     QO
_journal_coeditor_code     PV2357
_publ_contact_author
;
     Dr. Yun-Long Feng
     Zhejiang Key Laboratory for Reactive Chemistry on Solid Surfaces,
     Institute of Physical Chemistry
     Zhejiang Normal University
     Jinhua
     Zhejiang 321004
     People's Republic of China
;
_publ_contact_author_email     sky37@zjnu.edu.cn
_publ_contact_author_fax     '86 579 82282595'
_publ_contact_author_phone     '86 579 82282386'
_publ_section_title
;
4,4'-Bipyridine--2-(carboxymethylsulfanyl)pyridine-3-carboxylic acid (1/1)
;
loop_
    _publ_author_name
    _publ_author_address
    'Xian-Rong Jiang'
;
     Zhejiang Key Laboratory for Reactive Chemistry on Solid Surfaces,
     Institute of Physical Chemistry,
     Zhejiang Normal University,
     Jinhua, Zhejiang 321004,
     People's Republic of China
;
    'Xiao-Juan Wang'
;
     Zhejiang Key Laboratory for Reactive Chemistry on Solid Surfaces,
     Institute of Physical Chemistry,
     Zhejiang Normal University,
     Jinhua, Zhejiang 321004,
     People's Republic of China
;
    'Yun-Long Feng'
;
     Zhejiang Key Laboratory for Reactive Chemistry on Solid Surfaces,
     Institute of Physical Chemistry,
     Zhejiang Normal University,
     Jinhua, Zhejiang 321004,
     People's Republic of China
;
