# Supplementary material for: 4,4′-Bipyridine–2-(carb­oxy­methyl­sulfan­yl)pyridine-3-carb­oxy­lic acid (1/1)
Source: Acta Crystallogr Sect E Struct Rep Online. 2010 Nov 27;66(Pt 12):o3308. doi: 10.1107/S1600536810048385 (PMC3011421; doi:10.1107/S1600536810048385)
Supplement: Supplementary file 2 [file e-66-o3308-Isup2.hkl]

# 
# h,k,l, Fc-squared, Fo-squared, sigma(Fo-squared) and status flag 
# 
data_I
_shelx_title ' a in P2(1)/n                     P21/c' 
_shelx_refln_list_code          4 
_shelx_F_calc_maximum      256.70 
_exptl_crystal_F_000       767.86 
_reflns_d_resolution_high  0.7652 
 
loop_ 
 _symmetry_equiv_pos_as_xyz 
 'x, y, z' 
 '-x, y+1/2, -z+1/2' 
 '-x, -y, -z' 
 'x, -y-1/2, z-1/2' 
 
_cell_length_a     9.3684 
_cell_length_b    10.3044 
_cell_length_c    18.2264 
_cell_angle_alpha  90.000 
_cell_angle_beta  106.494 
_cell_angle_gamma  90.000 
 
_shelx_F_squared_multiplier     1.000 
 
loop_ 
 _refln_index_h 
 _refln_index_k 
 _refln_index_l 
 _refln_F_squared_calc 
 _refln_F_squared_meas 
 _refln_F_squared_sigma 
 _refln_observed_status 
   1   0   0      847.42      926.68     23.93 o 
   2   0   0     9008.15     8769.39    109.63 o 
   3   0   0     2646.07     2679.83     30.60 o 
   4   0   0      124.49      138.62      2.91 o 
   5   0   0       33.43       45.26      1.81 o 
   6   0   0        0.64        0.33      0.79 o 
   7   0   0      304.36      306.21      7.49 o 
   8   0   0      119.98      140.33      5.14 o 
   9   0   0       37.51       36.71      3.25 o 
  10   0   0       12.64       11.21      3.10 o 
  11   0   0        3.00        0.32      3.26 o 
   1   1   0       61.51       35.57      0.74 o 
   2   1   0    31807.37    31444.02    279.92 o 
   3   1   0     3287.33     3359.68     30.25 o 
   4   1   0      350.36      404.92      6.69 o 
   5   1   0      225.48      217.96      3.09 o 
   6   1   0      242.88      275.54      5.25 o 
   7   1   0       48.90       47.53      2.07 o 
   8   1   0        1.19        0.18      1.14 o 
   9   1   0       44.60       46.13      2.57 o 
  10   1   0       80.26       83.16      3.47 o 
  11   1   0        0.20        1.98      2.98 o 
   0   2   0      583.54      502.24     13.96 o 
   1   2   0     1292.53     1285.87     11.37 o 
   2   2   0     6128.08     6599.26     55.40 o 
   3   2   0       28.20       36.83      0.97 o 
   4   2   0        6.96        6.54      0.54 o 
   5   2   0      175.92      162.73      2.57 o 
   6   2   0       16.06       11.65      1.01 o 
   7   2   0       82.61       89.70      2.84 o 
   8   2   0       56.55       49.08      2.47 o 
   9   2   0       10.35       11.10      1.77 o 
  10   2   0        0.01       -0.75      1.74 o 
  11   2   0       31.83       32.18      3.53 o 
   1   3   0      117.22      138.66      1.87 o 
   2   3   0     2880.82     2965.46     21.90 o 
   3   3   0     2335.05     2428.84     19.16 o 
   4   3   0      262.30      342.74      3.84 o 
   5   3   0        9.00        4.85      0.79 o 
   6   3   0       11.20        8.60      1.07 o 
   7   3   0       15.32       18.65      2.13 o 
   8   3   0       55.10       60.55      2.77 o 
   9   3   0       31.85       26.82      2.17 o 
  10   3   0      104.10      116.30      5.19 o 
  11   3   0        1.26        3.78      2.42 o 
   0   4   0     4942.22     4609.17     46.89 o 
   1   4   0      327.17      379.21      3.93 o 
   2   4   0     1967.91     2236.04     18.51 o 
   3   4   0      450.76      545.93      5.25 o 
   4   4   0     1896.67     1975.86     16.80 o 
   5   4   0      208.14      213.17      3.88 o 
   6   4   0      209.88      225.28      3.95 o 
   7   4   0      185.86      195.70      4.25 o 
   8   4   0      484.40      515.88      7.99 o 
   9   4   0       12.89       14.89      1.78 o 
  10   4   0       19.06       19.48      2.98 o 
  11   4   0        5.33        1.19      2.80 o 
   1   5   0     2173.77     2383.41     17.95 o 
   2   5   0     3019.96     3164.65     23.54 o 
   3   5   0      102.14      119.26      2.29 o 
   4   5   0      342.90      378.80      5.16 o 
   5   5   0      365.22      353.49      5.90 o 
   6   5   0       26.17       20.00      1.65 o 
   7   5   0      187.32      215.03      5.12 o 
   8   5   0       60.06       54.88      2.58 o 
   9   5   0        0.28        0.48      1.48 o 
  10   5   0        0.04        0.03      2.20 o 
   0   6   0      600.75      583.15      7.15 o 
   1   6   0        0.36       -0.11      0.45 o 
   2   6   0      613.40      661.42      6.67 o 
   3   6   0       95.38       97.85      2.18 o 
   4   6   0       37.48       31.19      1.48 o 
   5   6   0      122.12      127.36      2.88 o 
   6   6   0        3.40        3.80      1.14 o 
   7   6   0        0.69        0.72      1.18 o 
   8   6   0       17.00       17.56      1.97 o 
   9   6   0        0.49        1.11      1.93 o 
  10   6   0        3.01        1.73      2.33 o 
   1   7   0      255.08      273.05      3.65 o 
   2   7   0      718.88      690.28      8.04 o 
   3   7   0      199.56      162.91      3.27 o 
   4   7   0        6.66        4.96      1.06 o 
   5   7   0       48.26       37.21      2.49 o 
   6   7   0        0.04        0.30      1.19 o 
   7   7   0       18.75       18.63      1.87 o 
   8   7   0       49.05       56.85      3.13 o 
   9   7   0       33.23       35.76      3.56 o 
   0   8   0        0.30       -0.49      1.32 o 
   1   8   0     2781.00     2687.45     27.07 o 
   2   8   0       29.24       25.96      1.74 o 
   3   8   0       36.89       42.68      2.44 o 
   4   8   0       22.70       34.91      2.73 o 
   5   8   0       12.20       14.59      1.67 o 
   6   8   0       71.99       80.52      3.47 o 
   7   8   0       45.61       45.59      2.81 o 
   8   8   0        8.54        7.52      2.29 o 
   9   8   0        5.97        9.62      2.95 o 
   1   9   0      764.30      731.88     16.28 o 
   2   9   0       51.66       40.92      2.47 o 
   3   9   0       22.18       22.98      1.86 o 
   4   9   0       47.21       37.47      2.14 o 
   5   9   0       56.94       55.63      2.77 o 
   6   9   0        0.39       -0.31      1.41 o 
   7   9   0        1.83        0.19      1.71 o 
   8   9   0       26.83       24.29      4.56 o 
   0  10   0      234.23      228.34      9.47 o 
   1  10   0        5.62        4.24      2.09 o 
   2  10   0        2.75        1.98      1.60 o 
   3  10   0       27.15       18.97      2.05 o 
   4  10   0       13.78       10.24      1.84 o 
   5  10   0        5.96        6.78      2.00 o 
   6  10   0        4.36        7.81      2.16 o 
   7  10   0        8.27        2.57      2.21 o 
   1  11   0       27.12       31.51      3.08 o 
   2  11   0       99.60      111.57      5.07 o 
   3  11   0       51.77       46.21      3.86 o 
   4  11   0      148.70      139.29      5.87 o 
   5  11   0        0.46        0.39      2.01 o 
   6  11   0       16.04       18.37      3.61 o 
   0  12   0       13.05       14.15      5.23 o 
   1  12   0       40.29       39.20      4.31 o 
   2  12   0       44.45       51.23      4.01 o 
   3  12   0       28.37       33.68      3.53 o 
   4  12   0        7.27        4.33      3.17 o 
   5  12   0       23.58       23.82      4.90 o 
   1  13   0       43.13       48.54      4.91 o 
   2  13   0       13.54       16.16      3.45 o 
   3  13   0        0.72        0.55      3.04 o 
 -11   1   1        0.02        0.50      2.74 o 
 -10   1   1       20.71       20.16      2.20 o 
  -9   1   1        0.32       -0.26      1.27 o 
  -8   1   1      185.77      201.25      6.44 o 
  -7   1   1      136.51      138.74      3.35 o 
  -6   1   1      441.99      438.68      6.45 o 
  -5   1   1        5.05        6.66      0.68 o 
  -4   1   1       20.40       15.37      0.81 o 
  -3   1   1      403.99      433.01      5.02 o 
  -2   1   1     3146.39     3336.71     28.38 o 
  -1   1   1     2483.57     2381.11     28.26 o 
   0   1   1      513.30      550.58      6.66 o 
   1   1   1     4296.12     4164.60     35.25 o 
   2   1   1    11427.60    11809.62    119.40 o 
   3   1   1     4748.92     4759.54     42.11 o 
   4   1   1      132.35      113.86      1.63 o 
   5   1   1     1445.15     1520.53     13.08 o 
   6   1   1       95.00       79.43      1.88 o 
   7   1   1       38.72       36.49      1.73 o 
   8   1   1        3.80        5.27      1.25 o 
   9   1   1        9.39        9.12      1.55 o 
  10   1   1        0.28       -0.26      1.50 o 
  11   1   1        4.73        0.13      2.49 o 
 -11   2   1       94.12      115.86      7.95 o 
 -10   2   1      138.49      142.06      5.67 o 
  -9   2   1       59.14       55.30      2.88 o 
  -8   2   1        0.35        0.02      1.10 o 
  -7   2   1       50.34       50.15      2.46 o 
  -6   2   1       65.45       56.93      2.40 o 
  -5   2   1      186.14      162.99      2.41 o 
  -4   2   1     1066.50     1063.72     10.00 o 
  -3   2   1      167.65      177.36      2.16 o 
  -2   2   1      193.23      220.25      2.61 o 
  -1   2   1      311.75      327.79      4.19 o 
   0   2   1      585.12      550.83     15.03 o 
   1   2   1      203.65      166.41      2.02 o 
   2   2   1     8341.63     8675.18     68.47 o 
   3   2   1     4503.56     4659.65     37.18 o 
   4   2   1      792.90      910.20      7.81 o 
   5   2   1     3152.24     3317.10     25.89 o 
   6   2   1      784.59      802.69      8.88 o 
   7   2   1       17.34       18.96      1.53 o 
   8   2   1      118.13      129.88      4.09 o 
   9   2   1       32.89       33.78      2.34 o 
  10   2   1       11.18       12.32      2.57 o 
  11   2   1       53.45       50.87      4.17 o 
 -11   3   1        0.60        1.26      2.38 o 
 -10   3   1        0.04       -1.57      2.20 o 
  -9   3   1       80.61       84.07      3.18 o 
  -8   3   1       54.16       51.91      2.45 o 
  -7   3   1      268.92      284.12      5.40 o 
  -6   3   1       10.51        9.03      1.08 o 
  -5   3   1      560.30      559.47      6.60 o 
  -4   3   1      235.90      261.39      3.12 o 
  -3   3   1      410.58      395.15      3.91 o 
  -2   3   1       37.13       39.36      0.96 o 
  -1   3   1        0.34        5.13      0.61 o 
   0   3   1       18.39       28.25      4.59 o 
   1   3   1      899.20      863.40      7.99 o 
   2   3   1        5.63        7.89      0.48 o 
   3   3   1     3557.10     3947.12     30.26 o 
   4   3   1     1678.67     1774.52     15.21 o 
   5   3   1      513.76      526.77      5.58 o 
   6   3   1       62.34       56.33      2.19 o 
   7   3   1        1.05        1.00      1.01 o 
   8   3   1       96.86      100.27      3.75 o 
   9   3   1       56.47       58.58      2.78 o 
  10   3   1       69.79       67.63      4.32 o 
  11   3   1       49.55       52.67      4.27 o 
 -11   4   1        0.98       -0.13      2.48 o 
 -10   4   1       27.95       35.02      3.44 o 
  -9   4   1       53.33       54.36      2.68 o 
  -8   4   1       58.33       59.94      2.58 o 
  -7   4   1      270.59      270.05      5.28 o 
  -6   4   1       25.24       32.81      1.69 o 
  -5   4   1      123.16      136.74      2.80 o 
  -4   4   1     2697.47     2771.60     24.44 o 
  -3   4   1       79.28       93.57      1.94 o 
  -2   4   1     1784.68     1978.46     15.07 o 
  -1   4   1      837.11      844.86      6.89 o 
   0   4   1      176.35      198.93      2.70 o 
   1   4   1     3636.27     3936.84     31.40 o 
   2   4   1      626.36      690.68      6.51 o 
   3   4   1      425.38      459.56      4.44 o 
   4   4   1      228.33      230.20      3.09 o 
   5   4   1      128.30      132.87      2.78 o 
   6   4   1        8.98       10.16      1.20 o 
   7   4   1      476.35      448.99      6.95 o 
   8   4   1       20.18       21.63      1.96 o 
   9   4   1      207.12      210.11      4.98 o 
  10   4   1       29.72       33.06      3.45 o 
  11   4   1       14.44       12.50      3.41 o 
 -11   5   1        7.75        4.39      2.99 o 
 -10   5   1        5.66        2.37      2.25 o 
  -9   5   1       89.23       89.03      3.83 o 
  -8   5   1        3.45        6.40      1.45 o 
  -7   5   1        9.25        8.20      1.39 o 
  -6   5   1       45.16       47.13      1.95 o 
  -5   5   1      224.40      246.41      4.18 o 
  -4   5   1      125.02      115.77      2.23 o 
  -3   5   1       50.84       46.57      1.36 o 
  -2   5   1     1459.38     1447.91     12.57 o 
  -1   5   1      280.19      300.23      3.40 o 
   0   5   1     5646.85     5807.38     41.79 o 
   1   5   1      690.16      750.06      7.08 o 
   2   5   1        0.01        2.31      0.61 o 
   3   5   1       12.48       18.45      1.06 o 
   4   5   1      122.05      126.15      2.66 o 
   5   5   1        1.18        0.49      0.78 o 
   6   5   1        1.47        2.33      1.05 o 
   7   5   1      303.63      297.92      6.52 o 
   8   5   1       31.76       31.22      2.43 o 
   9   5   1        2.09        3.13      1.73 o 
  10   5   1       15.45       23.58      3.14 o 
 -10   6   1        7.05        5.06      2.38 o 
  -9   6   1       20.82       18.65      2.78 o 
  -8   6   1       87.87       79.57      3.78 o 
  -7   6   1       39.53       37.47      2.19 o 
  -6   6   1      151.14      140.42      3.53 o 
  -5   6   1       97.96      100.12      2.56 o 
  -4   6   1      219.07      233.30      3.66 o 
  -3   6   1        0.09        0.15      0.61 o 
  -2   6   1        1.52        2.03      0.55 o 
  -1   6   1       85.76      111.92      1.81 o 
   0   6   1       68.25       67.73      1.41 o 
   1   6   1     1705.15     1740.33     14.93 o 
   2   6   1     1602.55     1671.15     16.08 o 
   3   6   1      862.21      879.13     10.23 o 
   4   6   1       10.12        9.15      1.27 o 
   5   6   1       30.47       28.09      1.97 o 
   6   6   1        0.46        0.87      1.12 o 
   7   6   1       51.36       58.10      2.76 o 
   8   6   1        3.69        2.40      1.75 o 
   9   6   1       21.93       14.26      2.61 o 
  10   6   1        3.31        6.20      2.85 o 
 -10   7   1        0.11        1.94      2.72 o 
  -9   7   1        1.56        0.85      2.10 o 
  -8   7   1       12.29       12.75      2.13 o 
  -7   7   1        5.83        6.81      1.48 o 
  -6   7   1      168.40      161.53      3.83 o 
  -5   7   1        0.00        0.00      1.01 o 
  -4   7   1       24.47       20.11      1.48 o 
  -3   7   1      159.52      156.72      3.12 o 
  -2   7   1       29.06       34.56      1.50 o 
  -1   7   1       88.25      105.80      2.11 o 
   0   7   1      119.78      133.08      2.07 o 
   1   7   1      205.93      231.39      4.03 o 
   2   7   1      579.59      563.86      6.54 o 
   3   7   1       98.04       85.44      2.45 o 
   4   7   1      709.50      686.26      8.48 o 
   5   7   1        5.71        7.37      1.36 o 
   6   7   1        7.79        8.19      1.91 o 
   7   7   1        7.19        4.51      1.48 o 
   8   7   1       10.22        7.97      2.26 o 
   9   7   1        0.54        2.50      2.27 o 
  -9   8   1        0.08       -0.35      2.45 o 
  -8   8   1        0.21        0.24      1.97 o 
  -7   8   1        4.74        4.41      1.59 o 
  -6   8   1       27.67       22.04      2.00 o 
  -5   8   1       24.22       19.22      1.80 o 
  -4   8   1        1.51        1.22      0.95 o 
  -3   8   1       63.45       70.31      2.39 o 
  -2   8   1      127.02      135.50      3.65 o 
  -1   8   1       93.71       92.83      2.76 o 
   0   8   1     1722.93     1622.88     16.42 o 
   1   8   1      149.07      138.84      3.74 o 
   2   8   1       62.91       55.88      2.79 o 
   3   8   1        2.78        3.24      1.21 o 
   4   8   1        4.57        2.90      1.28 o 
   5   8   1       68.83       66.15      3.54 o 
   6   8   1       83.40       74.44      3.41 o 
   7   8   1       10.73        8.13      1.80 o 
   8   8   1        4.60        5.23      2.28 o 
   9   8   1       17.98       15.53      3.33 o 
  -8   9   1        8.38       11.47      3.02 o 
  -7   9   1       64.44       62.61      3.57 o 
  -6   9   1        0.31       -1.33      1.33 o 
  -5   9   1       28.60       26.12      2.16 o 
  -4   9   1      101.64       96.30      3.27 o 
  -3   9   1       46.55       47.27      2.63 o 
  -2   9   1      917.09      931.05     15.25 o 
  -1   9   1      276.09      308.75      7.29 o 
   0   9   1      218.99      230.71      5.09 o 
   1   9   1        1.68       -0.75      1.47 o 
   2   9   1       89.56       83.49      3.19 o 
   3   9   1       69.62       69.04      2.61 o 
   4   9   1      102.65      114.70      3.36 o 
   5   9   1        4.29        1.26      1.29 o 
   6   9   1        4.97        3.64      1.55 o 
   7   9   1       50.62       47.76      3.38 o 
   8   9   1        1.14        4.57      2.65 o 
  -7  10   1       39.54       39.18      6.89 o 
  -6  10   1       17.54       24.18      3.23 o 
  -5  10   1      183.90      179.90      5.66 o 
  -4  10   1      103.31       99.78      3.87 o 
  -3  10   1        8.96        9.23      1.72 o 
  -2  10   1       10.62       10.41      1.94 o 
  -1  10   1        0.48        1.92      2.19 o 
   0  10   1        0.06       -0.84      1.08 o 
   1  10   1        2.93        3.98      1.74 o 
   2  10   1       13.13       12.97      2.18 o 
   3  10   1        7.34        6.31      1.60 o 
   4  10   1        2.25        1.99      1.43 o 
   5  10   1       73.38       71.15      3.35 o 
   6  10   1       84.82       66.19      4.33 o 
   7  10   1        0.19        0.37      2.17 o 
  -6  11   1        1.46       -2.33      2.33 o 
  -5  11   1        2.28        3.01      1.98 o 
  -4  11   1       53.40       63.49      5.06 o 
  -3  11   1       15.07       15.15      2.66 o 
  -2  11   1        9.16        9.08      2.17 o 
  -1  11   1       50.00       46.88      3.55 o 
   0  11   1        8.43        6.48      2.52 o 
   1  11   1        1.97        1.23      1.69 o 
   2  11   1       21.83       24.57      2.90 o 
   3  11   1        1.16        0.56      1.73 o 
   4  11   1       40.36       38.03      2.96 o 
   5  11   1       14.41       12.55      2.74 o 
   6  11   1        3.00        3.71      2.77 o 
  -5  12   1        7.98        9.35      4.92 o 
  -4  12   1       36.44       39.06      4.33 o 
  -3  12   1      106.03      110.77      5.46 o 
  -2  12   1       22.64       23.22      3.02 o 
  -1  12   1        5.43        7.53      2.62 o 
   0  12   1       29.61       30.49      4.62 o 
   1  12   1        9.34        5.24      2.77 o 
   2  12   1        1.92        0.34      1.94 o 
   3  12   1       18.69       21.79      5.22 o 
   4  12   1        6.94        5.54      3.60 o 
   5  12   1       10.06        8.70      5.94 o 
  -3  13   1       28.62       30.05      6.05 o 
  -2  13   1       56.51       45.66      4.92 o 
  -1  13   1       82.57       85.23      6.09 o 
   0  13   1        0.02       -1.84      2.89 o 
   1  13   1       56.78       76.64      5.90 o 
   2  13   1       10.37       16.08      3.44 o 
 -11   0   2       24.28       20.57      7.60 o 
 -10   0   2       62.86       51.87      4.90 o 
  -9   0   2      363.59      380.68     11.34 o 
  -8   0   2       14.89       15.35      2.33 o 
  -7   0   2      140.66      144.34      4.09 o 
  -6   0   2      968.90     1026.48     19.51 o 
  -5   0   2        9.53       15.48      1.32 o 
  -4   0   2     2582.13     2561.82     33.43 o 
  -3   0   2     3797.76     3895.27     40.49 o 
  -2   0   2     3037.75     3125.72     35.64 o 
  -1   0   2     4116.63     3950.23    106.97 o 
   0   0   2     1624.73     1566.01     23.81 o 
   1   0   2      500.69      554.65     15.38 o 
   2   0   2     6602.27     6585.54    105.13 o 
   3   0   2       58.65       49.71      2.13 o 
   4   0   2     2743.14     2984.03     37.96 o 
   5   0   2        0.91        0.86      0.67 o 
   6   0   2      704.13      832.03     11.22 o 
   7   0   2      823.78      802.26     19.07 o 
   8   0   2      417.94      439.52     10.85 o 
   9   0   2       36.54       49.10      3.53 o 
  10   0   2        9.84       22.66      5.81 o 
  11   0   2        0.69        3.32      3.23 o 
 -11   1   2        9.81        1.97      2.88 o 
 -10   1   2        0.99        0.27      1.47 o 
  -9   1   2       90.94      100.26      4.32 o 
  -8   1   2      121.54      114.84      3.26 o 
  -7   1   2      657.16      661.35     11.58 o 
  -6   1   2        7.46        3.01      0.88 o 
  -5   1   2       54.97       50.55      1.54 o 
  -4   1   2      349.57      336.74      3.60 o 
  -3   1   2      704.61      728.17      6.23 o 
  -2   1   2     3578.58     3432.17     26.34 o 
  -1   1   2      103.69      145.68      2.70 o 
   0   1   2     3076.23     3039.06     27.67 o 
   1   1   2     3537.27     3582.85     39.75 o 
   2   1   2     4910.91     5187.68     48.90 o 
   3   1   2     1901.29     1939.56     17.84 o 
   4   1   2     1161.63     1289.18     11.75 o 
   5   1   2      456.27      475.62      4.39 o 
   6   1   2       46.37       46.49      2.39 o 
   7   1   2        9.75        9.91      1.56 o 
   8   1   2       13.72       11.72      2.04 o 
   9   1   2       83.87       76.28      3.85 o 
  10   1   2       10.89        7.69      2.35 o 
  11   1   2       19.03       12.05      3.15 o 
 -11   2   2        0.39       -0.48      2.43 o 
 -10   2   2       21.31       13.25      2.07 o 
  -9   2   2       42.84       41.17      2.59 o 
  -8   2   2       94.46       86.60      3.05 o 
  -7   2   2       27.92       21.18      1.55 o 
  -6   2   2       33.98       45.09      1.94 o 
  -5   2   2        1.14        0.42      0.43 o 
  -4   2   2       20.01       25.09      0.81 o 
  -3   2   2       32.50       30.36      0.86 o 
  -2   2   2     3627.44     3791.72     32.25 o 
  -1   2   2      215.80      222.33      3.10 o 
   0   2   2       52.02       22.20      1.55 o 
   1   2   2     6012.27     6194.46     54.66 o 
   2   2   2     9070.62     9224.23     68.98 o 
   3   2   2       16.80       16.19      0.57 o 
   4   2   2        5.19        8.42      0.51 o 
   5   2   2      203.33      183.43      2.24 o 
   6   2   2        7.20       11.10      0.84 o 
   7   2   2       40.64       43.59      1.94 o 
   8   2   2       64.16       61.40      2.49 o 
   9   2   2       27.29       24.01      1.96 o 
  10   2   2        0.09       -1.98      1.98 o 
  11   2   2        6.57        4.61      2.55 o 
 -11   3   2       57.67       64.19      4.92 o 
 -10   3   2       49.07       37.78      2.86 o 
  -9   3   2       88.80       90.64      3.29 o 
  -8   3   2      185.03      185.98      4.24 o 
  -7   3   2       78.34       72.80      2.54 o 
  -6   3   2      146.46      137.07      2.84 o 
  -5   3   2        3.13        3.86      0.76 o 
  -4   3   2       72.07       79.64      1.63 o 
  -3   3   2      175.28      213.17      2.60 o 
  -2   3   2     2882.79     2954.25     23.82 o 
  -1   3   2     4137.81     4081.21     34.10 o 
   0   3   2     1339.92     1297.09     17.45 o 
   1   3   2     1057.94     1007.87      9.22 o 
   2   3   2      347.10      381.65      3.74 o 
   3   3   2      183.38      186.59      2.35 o 
   4   3   2     3409.03     3546.25     25.24 o 
   5   3   2     2695.51     2736.88     22.83 o 
   6   3   2      569.48      608.26      7.43 o 
   7   3   2      210.79      202.82      4.12 o 
   8   3   2        0.21        1.39      1.19 o 
   9   3   2        0.09        0.33      1.32 o 
  10   3   2        0.06        1.51      2.20 o 
  11   3   2        1.07        3.45      2.81 o 
 -11   4   2        2.62       -1.94      2.26 o 
 -10   4   2       79.43       82.22      4.59 o 
  -9   4   2      141.49      163.34      4.63 o 
  -8   4   2      107.76      112.81      3.53 o 
  -7   4   2      340.39      353.65      5.92 o 
  -6   4   2      609.47      619.29      7.66 o 
  -5   4   2      257.00      231.62      3.78 o 
  -4   4   2     2181.54     2187.66     19.65 o 
  -3   4   2     1760.47     1735.16     13.45 o 
  -2   4   2     3789.86     3882.15     29.69 o 
  -1   4   2     1200.36     1334.04     13.09 o 
   0   4   2      318.74      319.97      3.51 o 
   1   4   2       54.52       33.95      1.09 o 
   2   4   2     3290.93     3495.49     29.59 o 
   3   4   2      702.61      706.91      6.83 o 
   4   4   2      820.34      841.00      8.09 o 
   5   4   2      339.06      352.83      4.99 o 
   6   4   2      195.78      182.76      3.96 o 
   7   4   2      366.90      369.36      6.48 o 
   8   4   2      372.23      376.36      6.50 o 
   9   4   2        2.90        3.19      1.61 o 
  10   4   2       29.38       30.74      4.88 o 
 -11   5   2       37.93       32.99      4.16 o 
 -10   5   2       11.12        7.01      2.18 o 
  -9   5   2       41.15       43.21      2.55 o 
  -8   5   2      147.42      148.74      3.82 o 
  -7   5   2      128.90      136.21      3.42 o 
  -6   5   2      546.14      528.60      6.65 o 
  -5   5   2       21.51       23.37      1.39 o 
  -4   5   2      338.16      385.43      6.97 o 
  -3   5   2       35.65       38.30      1.17 o 
  -2   5   2       87.76       94.12      1.70 o 
  -1   5   2       51.75       41.14      1.12 o 
   0   5   2      220.47      252.38      3.21 o 
   1   5   2      755.06      846.27      7.85 o 
   2   5   2     1212.97     1325.93     12.28 o 
   3   5   2      182.35      166.03      2.84 o 
   4   5   2      315.48      339.39      5.12 o 
   5   5   2      186.65      180.26      4.06 o 
   6   5   2     1817.84     1756.11     19.38 o 
   7   5   2       27.27       22.28      1.88 o 
   8   5   2      199.55      214.41      7.84 o 
   9   5   2       57.12       47.98      4.65 o 
  10   5   2       10.56        6.18      2.91 o 
 -10   6   2       10.72       11.61      2.65 o 
  -9   6   2       34.84       31.80      2.91 o 
  -8   6   2       42.00       49.78      3.06 o 
  -7   6   2      156.94      158.42      3.88 o 
  -6   6   2       54.01       57.28      2.21 o 
  -5   6   2        4.62        3.67      1.26 o 
  -4   6   2        3.13        4.31      0.80 o 
  -3   6   2      125.06      130.13      2.93 o 
  -2   6   2      128.49      140.53      2.22 o 
  -1   6   2        5.84        8.28      0.64 o 
   0   6   2       42.33       46.67      1.24 o 
   1   6   2       78.98       69.02      1.81 o 
   2   6   2      825.63      770.35      9.13 o 
   3   6   2      133.23      155.26      3.50 o 
   4   6   2       69.57       81.75      2.82 o 
   5   6   2       43.25       40.69      2.28 o 
   6   6   2      139.92      150.08      4.37 o 
   7   6   2       49.56       45.42      2.54 o 
   8   6   2        0.52        1.84      1.59 o 
   9   6   2        7.85       -0.68      2.41 o 
  10   6   2        1.42        1.73      2.72 o 
 -10   7   2       23.70       28.15      3.84 o 
  -9   7   2        0.67        0.33      2.06 o 
  -8   7   2      106.39      120.29      4.14 o 
  -7   7   2        1.46        1.38      1.37 o 
  -6   7   2       53.76       51.07      2.43 o 
  -5   7   2       21.10       14.53      1.68 o 
  -4   7   2      173.14      157.45      3.71 o 
  -3   7   2      247.38      238.41      4.31 o 
  -2   7   2      105.78       88.03      1.95 o 
  -1   7   2      595.46      555.43      6.08 o 
   0   7   2      430.07      401.08      4.81 o 
   1   7   2       99.96       90.90      2.29 o 
   2   7   2        1.45       -0.19      0.76 o 
   3   7   2       58.86       60.10      2.52 o 
   4   7   2      293.62      281.12      7.18 o 
   5   7   2       79.01       88.03      3.30 o 
   6   7   2      245.60      253.59      7.33 o 
   7   7   2        4.74        1.67      1.50 o 
   8   7   2        4.65        2.66      2.03 o 
   9   7   2        0.09       -0.39      2.40 o 
  -9   8   2       19.62       22.36      3.56 o 
  -8   8   2        3.15        3.51      2.02 o 
  -7   8   2       26.82       24.71      2.24 o 
  -6   8   2        1.06       -0.20      1.23 o 
  -5   8   2       62.40       71.94      2.89 o 
  -4   8   2        2.73        1.69      0.96 o 
  -3   8   2      142.12      141.50      3.48 o 
  -2   8   2       10.09        7.14      1.26 o 
  -1   8   2      160.56      154.51      3.05 o 
   0   8   2      726.00      723.33      9.12 o 
   1   8   2      496.85      483.97      6.94 o 
   2   8   2      319.84      310.05      6.24 o 
   3   8   2      744.38      739.17     11.06 o 
   4   8   2      159.51      163.54      4.02 o 
   5   8   2      144.16      140.49      5.02 o 
   6   8   2       11.76        9.05      1.68 o 
   7   8   2        1.00        5.10      1.89 o 
   8   8   2       74.64       86.50      4.80 o 
   9   8   2        2.38        6.22      2.88 o 
  -8   9   2       20.42       23.87      3.51 o 
  -7   9   2        0.51        0.89      1.61 o 
  -6   9   2       10.22        6.73      1.61 o 
  -5   9   2       49.39       40.27      2.92 o 
  -4   9   2       25.62       25.87      2.13 o 
  -3   9   2        6.22        7.02      1.47 o 
  -2   9   2      358.89      355.05      7.07 o 
  -1   9   2       63.20       56.38      3.33 o 
   0   9   2      480.99      495.77      7.45 o 
   1   9   2        8.84        4.34      1.24 o 
   2   9   2        2.95        4.10      1.23 o 
   3   9   2       55.34       44.37      2.42 o 
   4   9   2       22.72       20.17      1.80 o 
   5   9   2        4.50        5.23      1.52 o 
   6   9   2       34.54       20.83      2.14 o 
   7   9   2       20.71       16.86      2.46 o 
   8   9   2       23.47       25.38      3.58 o 
  -8  10   2        4.94        4.68      3.89 o 
  -7  10   2       29.84       25.96      4.03 o 
  -6  10   2        8.60       10.68      2.37 o 
  -5  10   2       72.68       65.36      3.85 o 
  -4  10   2      138.94      139.23      4.39 o 
  -3  10   2       12.42       11.01      2.25 o 
  -2  10   2      183.03      198.88      6.03 o 
  -1  10   2       63.64       60.57      3.62 o 
   0  10   2        0.24        0.20      1.32 o 
   1  10   2       11.18        9.83      2.01 o 
   2  10   2      101.64       91.06      3.98 o 
   3  10   2      159.43      156.78      4.56 o 
   4  10   2        0.47        1.71      1.29 o 
   5  10   2       20.20       15.19      2.48 o 
   6  10   2        3.61        2.71      1.84 o 
   7  10   2        5.17        3.24      2.29 o 
  -6  11   2        7.21        4.17      2.64 o 
  -5  11   2        5.43        1.93      1.97 o 
  -4  11   2       18.74       19.46      3.20 o 
  -3  11   2       44.27       46.34      3.66 o 
  -2  11   2      337.60      339.14     10.64 o 
  -1  11   2      156.53      145.88      5.54 o 
   0  11   2      491.51      515.20     12.78 o 
   1  11   2      108.09      107.45      4.94 o 
   2  11   2        0.04       -0.32      1.69 o 
   3  11   2       23.04       25.09      2.73 o 
   4  11   2        2.32        3.34      1.75 o 
   5  11   2       94.41       97.15      5.40 o 
   6  11   2       52.68       59.65      6.11 o 
  -5  12   2      162.80      212.83     10.35 o 
  -4  12   2       41.51       58.16      5.02 o 
  -3  12   2      224.55      257.41     11.73 o 
  -2  12   2       48.52       55.63      4.31 o 
  -1  12   2        1.68        2.73      2.41 o 
   0  12   2       41.30       37.03      5.00 o 
   1  12   2      227.83      262.94      9.03 o 
   2  12   2        0.11        0.53      2.03 o 
   3  12   2      111.92      127.49      7.77 o 
   4  12   2       28.43       43.05      5.95 o 
  -3  13   2       18.42       14.19      4.05 o 
  -2  13   2        3.13        4.16      2.68 o 
  -1  13   2       46.20       44.86      4.81 o 
   0  13   2        0.10        3.35      4.49 o 
   1  13   2        6.76        9.29      3.30 o 
   2  13   2        0.28       -0.77      2.60 o 
 -12   1   3        1.44        2.06      3.25 o 
 -11   1   3       19.06       16.86      3.39 o 
 -10   1   3        3.19        2.64      1.55 o 
  -9   1   3       69.46       75.22      3.75 o 
  -8   1   3      114.28      127.43      3.07 o 
  -7   1   3      259.08      288.06      4.78 o 
  -6   1   3      601.26      599.99      6.95 o 
  -5   1   3     1669.74     1644.36     14.19 o 
  -4   1   3     1299.76     1347.64     11.10 o 
  -3   1   3     1815.77     1899.50     14.43 o 
  -2   1   3     1507.60     1495.90     13.07 o 
  -1   1   3     1982.38     2095.29     22.02 o 
   0   1   3     2288.52     2269.50     27.38 o 
   1   1   3     2370.40     2459.36     23.62 o 
   2   1   3     3207.56     3202.05     26.91 o 
   3   1   3        0.44        0.71      0.36 o 
   4   1   3      691.91      703.85      6.65 o 
   5   1   3      137.27      161.94      2.67 o 
   6   1   3      170.06      159.80      2.18 o 
   7   1   3      141.29      129.20      3.66 o 
   8   1   3      186.24      194.35      4.04 o 
   9   1   3        9.62       11.93      1.57 o 
  10   1   3        5.97        4.15      2.12 o 
  11   1   3        5.16        5.33      2.73 o 
 -11   2   3       57.87       44.51      4.71 o 
 -10   2   3        0.26       -0.52      1.78 o 
  -9   2   3        3.39        2.44      1.46 o 
  -8   2   3      203.51      207.15      4.37 o 
  -7   2   3      152.08      132.66      3.92 o 
  -6   2   3      595.51      651.58      8.13 o 
  -5   2   3      435.06      473.10      4.77 o 
  -4   2   3     2203.76     2205.45     16.82 o 
  -3   2   3        9.99        7.65      0.59 o 
  -2   2   3     6220.76     6171.22     54.58 o 
  -1   2   3        0.62        0.83      0.33 o 
   0   2   3     2697.30     2574.12     23.61 o 
   1   2   3     1272.07     1341.63     12.61 o 
   2   2   3      874.10      903.51      7.19 o 
   3   2   3       40.53       41.04      0.84 o 
   4   2   3     3281.62     3463.52     26.79 o 
   5   2   3      610.27      611.00      5.18 o 
   6   2   3      159.74      167.80      2.47 o 
   7   2   3       22.96       25.31      1.80 o 
   8   2   3        1.20       -0.04      1.06 o 
   9   2   3       11.98       11.92      1.65 o 
  10   2   3       13.78       15.08      2.65 o 
  11   2   3        1.71        1.43      2.30 o 
 -11   3   3       37.54       36.51      4.02 o 
 -10   3   3       76.21       70.28      3.59 o 
  -9   3   3       81.62       72.14      3.05 o 
  -8   3   3      218.51      204.95      4.93 o 
  -7   3   3       51.23       53.52      2.31 o 
  -6   3   3        0.12       -0.70      0.70 o 
  -5   3   3       35.48       35.68      1.48 o 
  -4   3   3        5.06        3.00      0.57 o 
  -3   3   3      258.48      248.67      3.05 o 
  -2   3   3      393.40      366.03      4.10 o 
  -1   3   3      784.60      835.06      8.34 o 
   0   3   3     1312.72     1350.91     17.82 o 
   1   3   3     2407.76     2443.86     19.97 o 
   2   3   3     4449.65     4682.94     35.48 o 
   3   3   3     1878.60     1974.26     13.95 o 
   4   3   3     1434.52     1474.15     10.86 o 
   5   3   3      154.77      141.65      2.22 o 
   6   3   3        0.85        1.04      0.80 o 
   7   3   3       20.31       23.57      1.68 o 
   8   3   3        1.29        1.72      1.21 o 
   9   3   3       69.83       79.36      3.46 o 
  10   3   3        3.68        5.15      2.64 o 
 -11   4   3        4.75        2.23      2.35 o 
 -10   4   3       78.54       85.41      5.19 o 
  -9   4   3       21.64       22.96      2.16 o 
  -8   4   3      304.43      305.72      5.74 o 
  -7   4   3      178.11      169.02      3.91 o 
  -6   4   3        0.00       -0.79      0.79 o 
  -5   4   3        0.13       -0.04      0.74 o 
  -4   4   3       69.77       76.80      2.24 o 
  -3   4   3       56.92       55.93      1.35 o 
  -2   4   3       39.80       38.37      1.06 o 
  -1   4   3      803.47      844.79      7.55 o 
   0   4   3     4587.28     4921.50     41.13 o 
   1   4   3     1733.40     1988.31     17.57 o 
   2   4   3      433.43      434.25      4.57 o 
   3   4   3      499.62      599.61      6.04 o 
   4   4   3       71.54       67.69      1.65 o 
   5   4   3       11.06        7.89      0.98 o 
   6   4   3      120.99      113.98      2.82 o 
   7   4   3      581.17      582.18      9.77 o 
   8   4   3        1.41        1.15      1.39 o 
   9   4   3        0.07       -0.93      1.59 o 
  10   4   3       27.28       20.42      4.80 o 
 -11   5   3       24.32       24.77      3.44 o 
 -10   5   3        1.63        0.69      1.91 o 
  -9   5   3      110.47      114.56      3.72 o 
  -8   5   3       11.81       10.73      1.71 o 
  -7   5   3      202.73      205.65      4.51 o 
  -6   5   3     1076.19     1123.31     12.70 o 
  -5   5   3      172.95      171.67      3.15 o 
  -4   5   3        0.50        1.86      0.65 o 
  -3   5   3       39.55       43.75      1.20 o 
  -2   5   3      295.80      312.99      3.35 o 
  -1   5   3      210.92      237.88      2.69 o 
   0   5   3      444.88      410.12      4.50 o 
   1   5   3      537.30      486.29      5.38 o 
   2   5   3       32.20       15.29      0.93 o 
   3   5   3      277.47      311.63      4.73 o 
   4   5   3      231.40      245.51      4.68 o 
   5   5   3      222.09      204.53      4.46 o 
   6   5   3        2.33       -0.90      1.10 o 
   7   5   3      142.64      141.74      3.79 o 
   8   5   3       10.20       18.66      2.08 o 
   9   5   3       88.24       78.23      5.11 o 
  10   5   3        0.03       -0.41      2.57 o 
 -10   6   3       11.75       10.72      2.61 o 
  -9   6   3      153.74      179.54      4.61 o 
  -8   6   3       69.49       69.22      2.96 o 
  -7   6   3      551.14      556.38      8.77 o 
  -6   6   3      254.11      260.96      4.42 o 
  -5   6   3       97.61       90.09      2.44 o 
  -4   6   3      366.27      334.81      4.36 o 
  -3   6   3      765.99      705.97     11.11 o 
  -2   6   3       37.88       50.29      1.54 o 
  -1   6   3       79.14       70.01      1.41 o 
   0   6   3      357.18      368.43      4.36 o 
   1   6   3      618.27      663.70      7.94 o 
   2   6   3      361.44      361.08      5.30 o 
   3   6   3      156.37      159.96      3.31 o 
   4   6   3        6.18        6.89      1.23 o 
   5   6   3       39.33       39.53      2.41 o 
   6   6   3       36.67       36.21      2.41 o 
   7   6   3        0.27        0.51      1.37 o 
   8   6   3       85.10       76.88      3.98 o 
   9   6   3       32.76       24.12      3.51 o 
 -10   7   3        6.26        5.83      2.82 o 
  -9   7   3       22.37       26.79      3.10 o 
  -8   7   3        1.80        3.40      1.64 o 
  -7   7   3       17.24       17.30      1.82 o 
  -6   7   3      173.62      157.39      3.52 o 
  -5   7   3      720.04      712.30      9.00 o 
  -4   7   3      199.70      201.04      4.04 o 
  -3   7   3       75.48       73.73      2.22 o 
  -2   7   3       95.14      110.10      2.72 o 
  -1   7   3        7.70        3.93      0.76 o 
   0   7   3       68.58       61.85      1.66 o 
   1   7   3       90.23       92.69      2.90 o 
   2   7   3        8.75        7.35      1.07 o 
   3   7   3       55.49       59.60      2.56 o 
   4   7   3      110.21       99.87      3.35 o 
   5   7   3       11.08        7.22      1.50 o 
   6   7   3        9.11       12.53      1.80 o 
   7   7   3        4.79        2.54      1.56 o 
   8   7   3       19.94       15.99      3.07 o 
   9   7   3       16.75       14.69      3.33 o 
  -9   8   3       76.96       74.90      5.26 o 
  -8   8   3       11.35        9.87      2.18 o 
  -7   8   3       18.35       21.16      2.37 o 
  -6   8   3       43.38       48.39      2.66 o 
  -5   8   3       29.36       30.92      2.94 o 
  -4   8   3      149.13      159.08      3.78 o 
  -3   8   3      545.89      538.83      7.97 o 
  -2   8   3      384.80      343.82      5.56 o 
  -1   8   3      380.44      377.55      5.88 o 
   0   8   3        0.48       -0.55      0.87 o 
   1   8   3       16.21       12.44      1.24 o 
   2   8   3       57.16       54.84      3.00 o 
   3   8   3       71.98       67.26      3.95 o 
   4   8   3      471.87      405.17      7.25 o 
   5   8   3        9.60        9.14      1.82 o 
   6   8   3        3.28        7.41      1.77 o 
   7   8   3       15.34       13.78      2.55 o 
   8   8   3        5.34        3.41      2.49 o 
  -9   9   3       51.73       51.03      6.55 o 
  -8   9   3       11.60        8.53      2.75 o 
  -7   9   3       15.32       15.18      2.25 o 
  -6   9   3      170.39      188.92      5.67 o 
  -5   9   3        0.79        1.40      1.51 o 
  -4   9   3      179.32      174.84      4.82 o 
  -3   9   3       29.92       27.70      2.47 o 
  -2   9   3      246.22      248.88      5.84 o 
  -1   9   3      174.91      181.33      6.30 o 
   0   9   3      613.14      596.98      9.05 o 
   1   9   3        5.53        2.81      1.12 o 
   2   9   3      471.57      433.86      6.92 o 
   3   9   3        1.45       -1.19      1.19 o 
   4   9   3        0.60        1.27      1.18 o 
   5   9   3      352.97      325.72      6.35 o 
   6   9   3       53.42       54.64      3.37 o 
   7   9   3       41.71       49.90      3.86 o 
   8   9   3       23.41       23.04      4.41 o 
  -8  10   3       62.30       65.96      7.24 o 
  -7  10   3      115.35      130.26      6.85 o 
  -6  10   3        0.52        0.24      1.75 o 
  -5  10   3        0.94        1.14      1.62 o 
  -4  10   3       97.74       87.40      3.66 o 
  -3  10   3       22.52       23.12      3.29 o 
  -2  10   3       36.02       32.89      2.96 o 
  -1  10   3      288.93      310.06      7.65 o 
   0  10   3        2.52        2.57      1.43 o 
   1  10   3        0.04        1.10      1.49 o 
   2  10   3      127.56      110.39      5.95 o 
   3  10   3      308.49      313.51      9.24 o 
   4  10   3       20.41       21.76      2.13 o 
   5  10   3       30.36       31.07      2.98 o 
   6  10   3       35.15       37.06      3.45 o 
   7  10   3       20.40       14.46      2.78 o 
  -7  11   3       46.26       60.49      6.39 o 
  -6  11   3       16.74       14.51      3.37 o 
  -5  11   3       30.53       43.28      5.31 o 
  -4  11   3        5.70        9.17      3.13 o 
  -3  11   3        0.13       -1.57      1.57 o 
  -2  11   3        9.80       11.12      2.55 o 
  -1  11   3       17.91       19.01      3.33 o 
   0  11   3       11.39       12.40      3.21 o 
   1  11   3       18.31       17.77      3.03 o 
   2  11   3        2.37        3.44      2.00 o 
   3  11   3        9.32        7.57      2.07 o 
   4  11   3        0.01       -0.59      1.70 o 
   5  11   3       20.61       25.24      3.96 o 
   6  11   3        0.06       -0.05      2.23 o 
  -5  12   3       25.12       20.70      4.37 o 
  -4  12   3        3.17       10.81      3.50 o 
  -3  12   3        0.96        0.45      1.92 o 
  -2  12   3       85.38       86.61      4.89 o 
  -1  12   3       17.30       15.20      4.97 o 
   0  12   3       30.37       28.25      4.50 o 
   1  12   3        0.05        0.86      2.24 o 
   2  12   3        0.98        0.71      2.05 o 
   3  12   3        0.37        0.68      2.45 o 
   4  12   3       12.54       14.02      3.94 o 
  -3  13   3        2.82        5.12      2.74 o 
  -2  13   3        3.99        5.73      2.88 o 
  -1  13   3        8.92        7.87      3.63 o 
   0  13   3       28.83       24.60      4.67 o 
   1  13   3        9.97       12.65      3.33 o 
   2  13   3       42.28       42.07      5.20 o 
 -12   0   4        0.36        0.40      3.22 o 
 -11   0   4       10.84        9.76      3.78 o 
 -10   0   4       21.01       16.92      3.78 o 
  -9   0   4      109.65      115.28      5.17 o 
  -8   0   4        8.13        4.11      2.02 o 
  -7   0   4       56.54       43.82      2.38 o 
  -6   0   4     4169.31     4237.49     54.51 o 
  -5   0   4      674.62      725.02      9.95 o 
  -4   0   4     1903.80     1934.24     21.09 o 
  -3   0   4    18493.00    18426.55    204.36 o 
  -2   0   4    65897.42    60413.05    740.90 o 
  -1   0   4     5738.76     5735.95    123.02 o 
   0   0   4       26.85       35.68      0.87 o 
   1   0   4       76.80       86.27      3.37 o 
   2   0   4      351.09      310.62      4.37 o 
   3   0   4     3308.48     3451.35     38.92 o 
   4   0   4      220.32      227.51      4.37 o 
   5   0   4      253.29      279.91      5.32 o 
   6   0   4      813.08      891.13     11.17 o 
   7   0   4      178.43      174.42      4.15 o 
   8   0   4        9.09        3.67      1.82 o 
   9   0   4       11.60       11.71      2.01 o 
  10   0   4      193.31      201.46      8.33 o 
 -12   1   4        7.63        4.18      5.34 o 
 -11   1   4       19.06       15.69      3.38 o 
 -10   1   4        2.16        2.33      1.62 o 
  -9   1   4      225.55      235.89      5.36 o 
  -8   1   4       31.39       30.86      1.94 o 
  -7   1   4       72.29       86.38      2.39 o 
  -6   1   4       17.09       21.20      1.33 o 
  -5   1   4     1291.50     1403.20     12.38 o 
  -4   1   4     3656.06     3684.02     27.31 o 
  -3   1   4      787.05      831.11      7.09 o 
  -2   1   4     6806.74     6842.73     60.25 o 
  -1   1   4      248.40      282.81      3.76 o 
   0   1   4    14107.99    14461.11    104.27 o 
   1   1   4     3292.41     3111.75     22.52 o 
   2   1   4       39.72       45.20      1.08 o 
   3   1   4      175.17      160.35      1.89 o 
   4   1   4     1670.98     1716.26     16.96 o 
   5   1   4        0.53        0.78      0.48 o 
   6   1   4      162.48      153.98      2.70 o 
   7   1   4      158.19      157.59      5.00 o 
   8   1   4      250.61      248.22      4.60 o 
   9   1   4       34.40       29.71      2.09 o 
  10   1   4       34.93       33.52      3.95 o 
 -11   2   4        6.05        3.70      2.53 o 
 -10   2   4       37.01       43.43      2.92 o 
  -9   2   4       46.08       43.54      2.73 o 
  -8   2   4       83.31       86.86      3.81 o 
  -7   2   4       28.76       24.02      1.66 o 
  -6   2   4       39.72       41.40      2.13 o 
  -5   2   4      749.45      773.35      7.44 o 
  -4   2   4       32.48       41.84      0.99 o 
  -3   2   4     1317.84     1336.76     11.50 o 
  -2   2   4      294.16      309.59      3.65 o 
  -1   2   4     1058.11     1061.69     17.02 o 
   0   2   4        1.37        0.77      0.30 o 
   1   2   4     2192.82     2139.89     17.46 o 
   2   2   4        1.47        2.11      0.33 o 
   3   2   4       12.55       12.32      0.63 o 
   4   2   4        5.20        6.49      0.61 o 
   5   2   4        9.42        9.64      0.74 o 
   6   2   4        7.27        6.49      0.88 o 
   7   2   4       29.30       27.26      2.40 o 
   8   2   4        2.39        1.30      1.05 o 
   9   2   4       11.32       14.94      2.12 o 
  10   2   4        7.14        5.47      2.17 o 
 -11   3   4        1.56       -1.25      2.22 o 
 -10   3   4       13.93        6.50      1.90 o 
  -9   3   4       33.53       35.18      2.35 o 
  -8   3   4        0.07       -0.51      1.13 o 
  -7   3   4      293.35      297.84      5.23 o 
  -6   3   4        4.30        6.57      1.07 o 
  -5   3   4       27.95       36.40      1.39 o 
  -4   3   4     1485.58     1560.04     13.65 o 
  -3   3   4      588.39      551.61      6.22 o 
  -2   3   4       75.44       77.00      1.46 o 
  -1   3   4      271.92      289.02      2.89 o 
   0   3   4     2937.79     2852.64     23.33 o 
   1   3   4     1675.96     1677.68     14.10 o 
   2   3   4     1102.08     1229.12     10.15 o 
   3   3   4      557.80      542.22      4.75 o 
   4   3   4     2682.90     2652.44     18.65 o 
   5   3   4        9.89       14.23      0.81 o 
   6   3   4        2.35        0.88      0.80 o 
   7   3   4       88.73      104.79      2.94 o 
   8   3   4      161.05      170.12      3.94 o 
   9   3   4        1.69        3.10      1.48 o 
  10   3   4        0.29        0.33      2.56 o 
 -11   4   4       10.92        9.26      2.92 o 
 -10   4   4        0.51        2.00      2.09 o 
  -9   4   4       36.39       37.35      2.50 o 
  -8   4   4        0.26        1.60      1.27 o 
  -7   4   4        4.54        3.61      1.19 o 
  -6   4   4      129.26      128.77      3.53 o 
  -5   4   4      231.44      222.07      3.73 o 
  -4   4   4       27.89       26.76      1.66 o 
  -3   4   4      232.74      239.16      2.83 o 
  -2   4   4     3520.00     3477.73     29.75 o 
  -1   4   4     2216.48     2221.43     17.60 o 
   0   4   4      309.28      352.35      3.83 o 
   1   4   4       26.86       26.41      0.99 o 
   2   4   4      255.63      240.19      2.83 o 
   3   4   4       25.75       15.88      0.87 o 
   4   4   4      172.44      149.06      2.58 o 
   5   4   4      343.06      322.07      4.76 o 
   6   4   4     1644.05     1614.99     17.89 o 
   7   4   4       43.37       38.73      2.15 o 
   8   4   4       69.39       77.97      3.28 o 
   9   4   4        1.65        1.34      1.73 o 
  10   4   4        6.07        4.04      2.75 o 
 -11   5   4        1.40        0.66      2.42 o 
 -10   5   4        9.02        7.52      2.14 o 
  -9   5   4      192.23      176.08      4.69 o 
  -8   5   4        1.87        0.18      1.29 o 
  -7   5   4       14.22       11.12      1.56 o 
  -6   5   4        0.17       -0.75      0.91 o 
  -5   5   4        0.93        1.65      0.86 o 
  -4   5   4      610.04      591.23      6.64 o 
  -3   5   4      411.40      443.30      4.42 o 
  -2   5   4       36.56       51.98      1.21 o 
  -1   5   4       78.15       92.21      1.50 o 
   0   5   4      324.31      313.68      3.94 o 
   1   5   4      700.06      841.57      8.91 o 
   2   5   4      210.78      240.46      4.28 o 
   3   5   4        4.32        2.42      0.79 o 
   4   5   4       69.23       68.77      2.52 o 
   5   5   4      116.41      115.95      3.36 o 
   6   5   4        1.37        2.75      1.31 o 
   7   5   4        0.08        1.49      1.23 o 
   8   5   4       68.07       59.29      3.10 o 
   9   5   4       10.23        9.13      2.84 o 
  10   5   4       56.88       58.05      5.00 o 
 -10   6   4        0.35       -0.66      1.93 o 
  -9   6   4       54.09       53.56      2.93 o 
  -8   6   4       20.18       18.70      2.69 o 
  -7   6   4      530.55      583.39      9.36 o 
  -6   6   4      565.10      574.76      9.09 o 
  -5   6   4      416.03      422.46      5.96 o 
  -4   6   4       39.29       30.00      1.44 o 
  -3   6   4       46.35       53.83      1.68 o 
  -2   6   4      238.98      224.82      3.41 o 
  -1   6   4      113.81      122.19      2.19 o 
   0   6   4      129.91      103.88      2.06 o 
   1   6   4      467.88      466.21      5.83 o 
   2   6   4       21.70       26.79      1.54 o 
   3   6   4      199.90      203.85      3.88 o 
   4   6   4       14.61       12.21      1.48 o 
   5   6   4       23.94       21.87      1.91 o 
   6   6   4       52.34       51.55      2.77 o 
   7   6   4       20.43       18.56      2.04 o 
   8   6   4      123.10      102.85      5.49 o 
   9   6   4       38.48       31.14      3.78 o 
 -10   7   4       48.89       46.63      4.58 o 
  -9   7   4       10.14        9.04      2.23 o 
  -8   7   4        5.63        4.19      1.68 o 
  -7   7   4      119.43      134.19      3.46 o 
  -6   7   4       37.60       38.65      2.06 o 
  -5   7   4      617.73      609.36      7.62 o 
  -4   7   4     2006.30     2060.79     23.55 o 
  -3   7   4      119.44      137.37      2.94 o 
  -2   7   4       79.88       72.42      2.58 o 
  -1   7   4      322.90      303.35      4.51 o 
   0   7   4      321.22      316.55      4.37 o 
   1   7   4      335.88      300.87      5.27 o 
   2   7   4      293.88      270.29      5.58 o 
   3   7   4      299.51      257.05      5.17 o 
   4   7   4       52.20       46.37      2.52 o 
   5   7   4        2.19        3.21      1.40 o 
   6   7   4      135.30      143.37      4.27 o 
   7   7   4      206.68      228.37      5.71 o 
   8   7   4       71.10       69.94      4.93 o 
   9   7   4       23.20       24.75      3.67 o 
  -9   8   4       41.26       47.75      4.36 o 
  -8   8   4       96.07      113.77      4.25 o 
  -7   8   4      106.81      113.49      3.65 o 
  -6   8   4        3.84        3.01      1.42 o 
  -5   8   4       41.72       45.22      3.13 o 
  -4   8   4      128.22      122.58      4.03 o 
  -3   8   4     2149.31     2116.12     24.44 o 
  -2   8   4      341.24      331.85      6.78 o 
  -1   8   4     2014.49     2010.02     27.79 o 
   0   8   4      177.53      159.23      3.37 o 
   1   8   4        0.17       -0.70      0.89 o 
   2   8   4       26.89       23.04      2.09 o 
   3   8   4        5.33        4.17      1.33 o 
   4   8   4      348.25      319.61      6.39 o 
   5   8   4      295.09      296.27      6.85 o 
   6   8   4       44.47       46.22      3.07 o 
   7   8   4        0.04       -1.75      1.75 o 
   8   8   4        4.46        2.11      2.45 o 
  -9   9   4        0.71        0.36      2.87 o 
  -8   9   4        0.50       -0.24      2.89 o 
  -7   9   4       39.64       34.44      3.60 o 
  -6   9   4        6.57        6.39      1.97 o 
  -5   9   4       69.72       74.08      4.22 o 
  -4   9   4      117.56      112.14      5.37 o 
  -3   9   4       19.67       19.66      2.07 o 
  -2   9   4      198.15      210.93      5.55 o 
  -1   9   4     1186.16     1128.12     20.20 o 
   0   9   4      249.69      246.70      4.52 o 
   1   9   4      511.58      505.68      7.56 o 
   2   9   4      579.31      557.28      8.27 o 
   3   9   4       11.38       13.58      2.03 o 
   4   9   4       25.80       21.99      2.88 o 
   5   9   4       14.37       16.71      2.21 o 
   6   9   4        6.22        7.83      2.25 o 
   7   9   4       22.92       24.63      3.07 o 
  -8  10   4       24.11       20.52      4.78 o 
  -7  10   4       34.95       38.12      6.43 o 
  -6  10   4       60.53       69.25      4.12 o 
  -5  10   4       27.52       24.16      2.94 o 
  -4  10   4       38.60       46.26      3.57 o 
  -3  10   4       54.36       53.92      5.49 o 
  -2  10   4       13.05        9.33      2.01 o 
  -1  10   4        3.61        2.16      1.64 o 
   0  10   4       22.01       26.04      2.70 o 
   1  10   4       35.78       28.90      2.37 o 
   2  10   4       12.61        9.14      1.79 o 
   3  10   4        8.61        9.22      1.70 o 
   4  10   4       48.99       51.44      2.96 o 
   5  10   4        2.79        2.96      1.77 o 
   6  10   4       41.57       46.77      4.43 o 
   7  10   4        2.23        2.89      4.67 o 
  -7  11   4        0.48       -2.34      2.62 o 
  -6  11   4      111.73      116.67      6.70 o 
  -5  11   4       94.49      113.58      7.89 o 
  -4  11   4       90.07       91.63      5.68 o 
  -3  11   4       21.27       30.92      3.08 o 
  -2  11   4       48.08       47.51      3.71 o 
  -1  11   4        0.29       -1.06      1.57 o 
   0  11   4       24.96       30.04      3.60 o 
   1  11   4       61.12       65.16      5.73 o 
   2  11   4      156.44      163.93      6.53 o 
   3  11   4        0.19        0.54      1.70 o 
   4  11   4       15.83       13.52      2.27 o 
   5  11   4       10.46        7.44      2.75 o 
  -5  12   4       96.98      105.81     12.52 o 
  -4  12   4        1.99        4.22      2.92 o 
  -3  12   4       49.31       66.91      4.55 o 
  -2  12   4       87.93       95.78      5.10 o 
  -1  12   4       74.77       71.88      5.43 o 
   0  12   4       74.86       90.36      7.13 o 
   1  12   4       27.92       39.43      4.37 o 
   2  12   4        0.26       -0.27      2.26 o 
   3  12   4       12.86       21.27      3.11 o 
   4  12   4       32.06       44.44      8.24 o 
  -2  13   4       71.61       71.73      5.75 o 
  -1  13   4       11.14       19.71      4.45 o 
   0  13   4       33.45       46.44      5.84 o 
   1  13   4        0.09        2.28      2.68 o 
 -12   1   5        2.17        5.63      3.31 o 
 -11   1   5        0.42        3.34      2.75 o 
 -10   1   5       26.87       33.13      2.66 o 
  -9   1   5        0.69        2.12      1.43 o 
  -8   1   5       43.60       50.96      2.34 o 
  -7   1   5        2.63        3.67      0.93 o 
  -6   1   5       41.66       50.49      1.89 o 
  -5   1   5      478.81      472.21      5.09 o 
  -4   1   5     1942.24     1941.10     16.41 o 
  -3   1   5     3003.43     3195.39     27.22 o 
  -2   1   5       39.49       49.40      1.07 o 
  -1   1   5    13100.46    13583.57    106.55 o 
   0   1   5      767.11      776.67      6.04 o 
   1   1   5      121.12      116.22      1.32 o 
   2   1   5      348.93      395.11      3.75 o 
   3   1   5      710.20      674.86      5.65 o 
   4   1   5       11.37       14.79      0.66 o 
   5   1   5      405.28      421.44      4.20 o 
   6   1   5       37.33       29.79      1.34 o 
   7   1   5       29.01       26.91      1.54 o 
   8   1   5        0.08        1.12      0.98 o 
   9   1   5      103.16       99.04      2.99 o 
  10   1   5       15.65       21.45      3.00 o 
 -12   2   5        0.47        3.87      3.58 o 
 -11   2   5        0.63        0.77      2.33 o 
 -10   2   5        0.68       -0.64      1.54 o 
  -9   2   5        2.28       -1.30      1.30 o 
  -8   2   5       23.37       24.77      1.87 o 
  -7   2   5      309.62      289.00      5.05 o 
  -6   2   5      930.31      961.78     10.50 o 
  -5   2   5        2.57        3.30      0.61 o 
  -4   2   5     2287.01     2408.48     19.14 o 
  -3   2   5     1138.71     1244.50     10.77 o 
  -2   2   5      119.82      125.89      1.79 o 
  -1   2   5      251.45      317.86      3.58 o 
   0   2   5     1740.66     1699.29     13.05 o 
   1   2   5     1184.52     1125.66      8.62 o 
   2   2   5       44.16       34.23      1.21 o 
   3   2   5      362.75      361.29      4.80 o 
   4   2   5       81.23      108.78      1.70 o 
   5   2   5      110.68      118.52      2.20 o 
   6   2   5      103.55      105.99      2.25 o 
   7   2   5       85.95       88.43      2.91 o 
   8   2   5        0.35        0.05      0.98 o 
   9   2   5       58.19       51.07      2.33 o 
  10   2   5        9.14        6.13      2.41 o 
 -11   3   5       40.87       45.62      5.07 o 
 -10   3   5       11.79        9.55      2.05 o 
  -9   3   5      117.93      115.85      3.70 o 
  -8   3   5       15.34       11.52      1.56 o 
  -7   3   5       76.77       82.35      2.78 o 
  -6   3   5       41.88       49.38      2.09 o 
  -5   3   5      210.75      204.62      3.13 o 
  -4   3   5      302.94      359.93      4.51 o 
  -3   3   5       35.03       31.01      1.13 o 
  -2   3   5      150.71      172.06      2.18 o 
  -1   3   5      820.67      746.48      6.88 o 
   0   3   5     1055.85     1122.56      9.93 o 
   1   3   5     1232.84     1313.53     10.44 o 
   2   3   5      519.75      550.06      4.92 o 
   3   3   5        6.64        3.14      0.47 o 
   4   3   5       71.14       78.92      1.76 o 
   5   3   5      136.77      136.83      2.13 o 
   6   3   5       18.35       15.97      1.21 o 
   7   3   5      120.26      138.66      3.58 o 
   8   3   5        0.52        0.17      1.20 o 
   9   3   5       16.31       16.54      2.14 o 
  10   3   5        5.73        6.57      2.79 o 
 -11   4   5        0.52        0.13      2.41 o 
 -10   4   5       58.19       71.42      4.20 o 
  -9   4   5       29.13       24.91      2.19 o 
  -8   4   5        0.17        0.27      1.23 o 
  -7   4   5       15.25       19.19      2.42 o 
  -6   4   5      395.48      399.57      6.99 o 
  -5   4   5      129.51      134.51      2.83 o 
  -4   4   5      597.18      546.25      6.79 o 
  -3   4   5       45.39       35.08      1.09 o 
  -2   4   5     1836.56     2023.95     14.87 o 
  -1   4   5      152.85      160.40      2.11 o 
   0   4   5      520.69      506.66      4.74 o 
   1   4   5       10.94       17.55      0.88 o 
   2   4   5      379.86      395.97      4.47 o 
   3   4   5       17.40       15.38      0.97 o 
   4   4   5       39.61       30.57      1.47 o 
   5   4   5       63.06       64.01      2.46 o 
   6   4   5     1965.27     1982.10     21.39 o 
   7   4   5       69.81       72.86      2.73 o 
   8   4   5      159.70      153.44      5.12 o 
   9   4   5        0.29        1.61      2.23 o 
  10   4   5        4.19        5.13      2.78 o 
 -11   5   5       11.00       15.25      3.30 o 
 -10   5   5       22.75       30.92      3.17 o 
  -9   5   5        4.23        2.26      1.61 o 
  -8   5   5      464.50      492.11      7.96 o 
  -7   5   5      545.89      574.06      8.46 o 
  -6   5   5      111.79      111.79      3.48 o 
  -5   5   5        0.03       -0.49      0.78 o 
  -4   5   5      933.75      965.51     10.29 o 
  -3   5   5      318.49      320.28      4.46 o 
  -2   5   5      304.59      317.15      3.27 o 
  -1   5   5      693.44      681.46      6.45 o 
   0   5   5      137.86      167.90      4.13 o 
   1   5   5      450.90      445.59      5.50 o 
   2   5   5      999.09      998.52     10.45 o 
   3   5   5      720.15      718.68      8.88 o 
   4   5   5      860.40      849.88     10.35 o 
   5   5   5       15.54       17.97      1.77 o 
   6   5   5      310.18      314.70      6.12 o 
   7   5   5       45.37       38.64      2.49 o 
   8   5   5      220.80      224.76      8.38 o 
   9   5   5       18.96       19.83      3.35 o 
 -10   6   5       76.40       79.17      4.25 o 
  -9   6   5        0.44       -0.14      1.56 o 
  -8   6   5       53.75       56.46      2.78 o 
  -7   6   5       26.61       30.46      2.13 o 
  -6   6   5      207.78      190.48      3.75 o 
  -5   6   5      801.16      803.56     11.42 o 
  -4   6   5      194.56      185.27      3.07 o 
  -3   6   5      364.18      391.72      5.25 o 
  -2   6   5       97.95      103.61      2.19 o 
  -1   6   5       16.39       12.00      0.86 o 
   0   6   5      818.53      828.54      8.59 o 
   1   6   5     1468.97     1517.23     15.20 o 
   2   6   5      164.71      143.84      3.14 o 
   3   6   5       41.24       33.34      1.81 o 
   4   6   5       43.40       36.56      2.20 o 
   5   6   5       91.27       95.89      3.34 o 
   6   6   5      111.22      112.15      3.80 o 
   7   6   5        8.44        7.34      1.73 o 
   8   6   5      151.86      147.27      6.39 o 
   9   6   5        9.68        9.65      3.12 o 
 -10   7   5       44.39       43.05      4.36 o 
  -9   7   5       11.06       10.26      2.22 o 
  -8   7   5       85.23       78.17      3.24 o 
  -7   7   5        0.22        0.16      1.25 o 
  -6   7   5        0.58        1.78      1.06 o 
  -5   7   5        9.21        8.91      1.28 o 
  -4   7   5      246.85      250.42      4.38 o 
  -3   7   5       37.71       37.66      2.05 o 
  -2   7   5      913.49      913.95     10.29 o 
  -1   7   5       83.20       92.02      3.96 o 
   0   7   5      172.56      158.22      3.45 o 
   1   7   5       58.16       53.44      2.15 o 
   2   7   5      285.26      262.85      5.03 o 
   3   7   5        0.97        0.10      1.06 o 
   4   7   5        0.33       -1.09      1.09 o 
   5   7   5        0.01        0.41      1.26 o 
   6   7   5       20.04       14.93      1.92 o 
   7   7   5       12.39       10.40      2.44 o 
   8   7   5        2.46        1.63      2.55 o 
  -9   8   5        0.57        1.27      2.48 o 
  -8   8   5       25.38       32.63      2.90 o 
  -7   8   5        9.80       10.09      2.25 o 
  -6   8   5       80.57       85.59      3.51 o 
  -5   8   5       25.65       22.81      2.34 o 
  -4   8   5        0.89        0.81      1.06 o 
  -3   8   5       45.92       38.64      2.14 o 
  -2   8   5     2338.63     2281.81     25.94 o 
  -1   8   5      202.76      197.90      3.97 o 
   0   8   5       19.59       14.36      1.59 o 
   1   8   5       15.86       17.62      1.75 o 
   2   8   5      364.57      317.88      6.11 o 
   3   8   5       11.74       10.81      2.55 o 
   4   8   5      291.44      261.25      5.81 o 
   5   8   5        0.01        0.03      1.37 o 
   6   8   5       32.19       36.30      2.81 o 
   7   8   5        1.41        3.00      2.00 o 
   8   8   5        1.45        1.72      2.69 o 
  -9   9   5       13.20       16.09      4.73 o 
  -8   9   5       34.63       41.39      5.61 o 
  -7   9   5       38.15       39.90      3.30 o 
  -6   9   5      124.50      106.06      4.50 o 
  -5   9   5        1.00       -1.39      1.39 o 
  -4   9   5     1274.56     1319.46     22.08 o 
  -3   9   5       82.01       79.03      4.47 o 
  -2   9   5      789.20      825.34     16.33 o 
  -1   9   5       36.30       34.11      2.53 o 
   0   9   5       17.63       13.09      1.48 o 
   1   9   5       86.65       86.93      3.58 o 
   2   9   5       88.46       95.46      4.34 o 
   3   9   5       61.80       66.81      3.24 o 
   4   9   5      333.45      299.77      6.45 o 
   5   9   5       23.81       26.72      2.54 o 
   6   9   5        3.20        2.71      2.00 o 
   7   9   5       11.84       14.67      2.75 o 
  -8  10   5        0.18       -0.49      3.13 o 
  -7  10   5       64.43       70.24      5.41 o 
  -6  10   5      160.87      152.94      6.93 o 
  -5  10   5       98.93       99.34      6.53 o 
  -4  10   5       28.03       22.54      2.72 o 
  -3  10   5        3.58        0.72      1.56 o 
  -2  10   5        4.90        2.88      1.70 o 
  -1  10   5      112.22      116.15      4.84 o 
   0  10   5      714.58      744.23     12.05 o 
   1  10   5      433.20      462.48      8.22 o 
   2  10   5      115.35      114.18      4.12 o 
   3  10   5        1.07        1.99      1.43 o 
   4  10   5       63.38       62.51      3.50 o 
   5  10   5        0.68        1.23      1.73 o 
   6  10   5       11.07       10.93      2.54 o 
  -7  11   5       13.38       14.08      3.86 o 
  -6  11   5       37.19       37.11      4.41 o 
  -5  11   5        0.03        1.61      1.92 o 
  -4  11   5       13.01        9.96      4.52 o 
  -3  11   5       13.86       12.91      3.20 o 
  -2  11   5       78.95       79.46      5.25 o 
  -1  11   5       23.93       19.93      2.73 o 
   0  11   5       22.10       18.84      3.28 o 
   1  11   5       22.67       28.14      3.67 o 
   2  11   5      145.18      143.24      6.92 o 
   3  11   5       46.19       52.84      3.32 o 
   4  11   5        1.44        1.36      1.85 o 
   5  11   5        0.30        1.03      2.44 o 
  -5  12   5       69.67       68.76      6.79 o 
  -4  12   5       12.84       12.15      3.67 o 
  -3  12   5        0.23       -1.86      1.86 o 
  -2  12   5        0.01        0.62      1.97 o 
  -1  12   5        1.83        0.35      2.26 o 
   0  12   5        2.16        2.40      2.97 o 
   1  12   5        0.02       -1.53      2.24 o 
   2  12   5        0.90       -1.70      2.32 o 
   3  12   5        1.32        1.40      2.08 o 
  -2  13   5       26.62       24.56      4.07 o 
  -1  13   5       45.20       59.54      6.55 o 
   0  13   5        0.49        0.21      3.15 o 
   1  13   5        5.99        9.17      5.47 o 
 -12   0   6        0.00       -0.42      2.95 o 
 -11   0   6       16.72       15.12      3.97 o 
 -10   0   6        1.06        1.38      2.86 o 
  -9   0   6        0.05       -1.29      1.73 o 
  -8   0   6      177.71      200.85     12.18 o 
  -7   0   6      812.39      790.61     12.78 o 
  -6   0   6      162.43      131.37      4.24 o 
  -5   0   6      474.72      499.67      7.53 o 
  -4   0   6      529.45      581.90     11.64 o 
  -3   0   6     3298.56     3301.29     42.12 o 
  -2   0   6      837.65      917.13     11.60 o 
  -1   0   6     8865.18     8727.54     97.45 o 
   0   0   6     1172.32     1105.58     11.42 o 
   1   0   6        0.35        2.24      0.85 o 
   2   0   6     9368.82     9588.67     89.25 o 
   4   0   6     1751.61     1947.83     26.81 o 
   5   0   6      126.50      133.35      3.67 o 
   6   0   6       46.61       55.02      2.79 o 
   7   0   6      119.39      109.73      4.48 o 
   8   0   6       16.33       23.11      2.05 o 
   9   0   6        3.36        6.00      2.46 o 
  10   0   6        9.04       14.22      3.68 o 
 -12   1   6        1.07        0.15      2.72 o 
 -11   1   6       23.80       15.31      3.39 o 
 -10   1   6        1.59        2.40      1.69 o 
  -9   1   6       23.04       26.40      2.28 o 
  -8   1   6        5.70        3.42      1.17 o 
  -7   1   6        2.71        4.54      0.93 o 
  -6   1   6       64.48       79.19      2.25 o 
  -5   1   6      792.58      750.23      8.21 o 
  -4   1   6      169.33      139.23      3.38 o 
  -3   1   6      116.75      155.92      2.30 o 
  -2   1   6        4.29        1.95      0.56 o 
  -1   1   6      531.49      579.16      5.45 o 
   0   1   6        2.11        3.30      0.35 o 
   1   1   6      949.07     1060.96      7.54 o 
   2   1   6      109.26      147.42      1.81 o 
   3   1   6       86.84       86.82      1.83 o 
   4   1   6      532.40      588.62      5.13 o 
   5   1   6       45.45       37.98      1.11 o 
   6   1   6       82.86       98.92      2.00 o 
   7   1   6        1.64       -0.02      0.87 o 
   8   1   6        1.21       -0.23      1.14 o 
   9   1   6        3.34        1.33      1.22 o 
  10   1   6        2.63        4.30      2.46 o 
 -12   2   6        2.41        2.44      3.08 o 
 -11   2   6        3.17        3.60      2.32 o 
 -10   2   6       20.06       15.24      2.29 o 
  -9   2   6       12.60       15.87      2.03 o 
  -8   2   6       29.89       32.10      2.07 o 
  -7   2   6       15.27       17.96      1.61 o 
  -6   2   6      102.03       95.00      2.43 o 
  -5   2   6     1209.35     1298.52     11.55 o 
  -4   2   6      494.91      551.48      5.37 o 
  -3   2   6      237.02      263.70      3.53 o 
  -2   2   6        2.93        2.94      0.43 o 
  -1   2   6       76.81       73.02      1.24 o 
   0   2   6     1501.28     1461.73     11.02 o 
   1   2   6        1.23        3.05      0.38 o 
   2   2   6       13.99       12.66      0.60 o 
   3   2   6      185.30      161.74      2.26 o 
   4   2   6       34.04       35.49      1.21 o 
   5   2   6       25.81       24.96      1.10 o 
   6   2   6      116.21      128.54      2.91 o 
   7   2   6       20.83       21.22      1.66 o 
   8   2   6       36.48       35.22      2.36 o 
   9   2   6        7.55        8.46      1.76 o 
  10   2   6        0.87        2.59      2.70 o 
 -11   3   6        7.61        4.52      2.62 o 
 -10   3   6        6.94        5.19      1.93 o 
  -9   3   6        0.18        0.95      1.34 o 
  -8   3   6       37.66       40.39      2.37 o 
  -7   3   6      185.21      199.27      4.22 o 
  -6   3   6       39.25       44.03      2.31 o 
  -5   3   6       31.56       46.81      1.55 o 
  -4   3   6      104.63      106.76      1.85 o 
  -3   3   6     1270.73     1312.33     11.49 o 
  -2   3   6     7648.78     8046.33     60.32 o 
  -1   3   6     1440.81     1561.20     12.70 o 
   0   3   6       20.12       25.16      0.92 o 
   1   3   6      168.96      151.67      1.99 o 
   2   3   6      273.45      279.26      3.33 o 
   3   3   6      317.26      303.48      3.11 o 
   4   3   6       76.48       80.06      1.47 o 
   5   3   6      347.48      320.26      3.58 o 
   6   3   6       48.01       57.76      1.98 o 
   7   3   6        5.17        5.21      1.16 o 
   8   3   6       50.58       49.06      2.62 o 
   9   3   6       15.27       19.58      2.25 o 
  10   3   6        8.27        5.63      2.93 o 
 -11   4   6        4.20        8.76      2.84 o 
 -10   4   6        7.55        6.02      2.03 o 
  -9   4   6       56.96       58.43      2.97 o 
  -8   4   6       28.65       25.08      2.46 o 
  -7   4   6        4.27        2.39      1.31 o 
  -6   4   6      692.35      691.10      8.40 o 
  -5   4   6     1505.97     1458.06     14.88 o 
  -4   4   6     1605.09     1667.73     14.93 o 
  -3   4   6      537.22      589.24      5.64 o 
  -2   4   6       74.85       73.30      1.49 o 
  -1   4   6      475.77      539.93      8.63 o 
   0   4   6      578.56      583.04      5.53 o 
   1   4   6      167.38      140.22      2.16 o 
   2   4   6      376.45      333.41      4.25 o 
   3   4   6       38.77       35.54      1.69 o 
   4   4   6      104.28      110.06      2.57 o 
   5   4   6      134.45      139.30      3.32 o 
   6   4   6      652.38      673.31      9.89 o 
   7   4   6       29.78       30.32      2.17 o 
   8   4   6       99.75       97.50      3.96 o 
   9   4   6        6.45        9.27      2.73 o 
 -11   5   6       21.74       16.86      3.40 o 
 -10   5   6       13.80        5.86      2.23 o 
  -9   5   6        5.21        5.25      1.69 o 
  -8   5   6        6.72        6.75      1.56 o 
  -7   5   6      129.42      132.75      3.68 o 
  -6   5   6       11.49       14.99      1.71 o 
  -5   5   6      208.38      216.36      4.73 o 
  -4   5   6      706.82      700.13      7.64 o 
  -3   5   6     1774.52     1732.31     16.05 o 
  -2   5   6      267.70      264.45      2.93 o 
  -1   5   6      788.62      803.58      7.11 o 
   0   5   6       84.61       74.73      1.59 o 
   1   5   6      370.73      421.38      5.11 o 
   2   5   6       44.76       36.65      1.45 o 
   3   5   6       21.03       15.41      1.22 o 
   4   5   6     1607.67     1596.97     17.46 o 
   5   5   6      167.31      155.70      6.41 o 
   6   5   6       65.86       69.85      2.99 o 
   7   5   6       96.17       86.55      3.48 o 
   8   5   6        5.83        5.10      1.93 o 
   9   5   6        6.92        4.34      2.73 o 
 -10   6   6       14.87       13.87      2.37 o 
  -9   6   6        4.49        3.87      1.84 o 
  -8   6   6       76.93       71.80      3.27 o 
  -7   6   6      154.07      148.41      4.02 o 
  -6   6   6       31.52       28.40      2.50 o 
  -5   6   6      155.71      155.21      3.84 o 
  -4   6   6      191.18      201.47      3.23 o 
  -3   6   6       79.70       84.88      2.15 o 
  -2   6   6        4.95        2.75      0.74 o 
  -1   6   6      182.87      172.97      2.69 o 
   0   6   6      484.86      507.04      6.29 o 
   1   6   6       28.54       26.16      1.41 o 
   2   6   6        1.72        1.56      0.82 o 
   3   6   6        9.93        7.47      1.19 o 
   4   6   6       83.91       81.66      3.02 o 
   5   6   6       47.72       40.75      2.46 o 
   6   6   6        3.74        1.92      1.40 o 
   7   6   6       19.63       24.56      2.34 o 
   8   6   6       60.30       57.28      4.66 o 
   9   6   6       64.08       63.46      5.09 o 
 -10   7   6       20.28       26.05      3.74 o 
  -9   7   6        0.01        0.92      1.75 o 
  -8   7   6       73.76       89.68      3.42 o 
  -7   7   6        9.32        8.88      1.56 o 
  -6   7   6      133.61      132.83      3.46 o 
  -5   7   6       75.26       72.71      2.73 o 
  -4   7   6      186.11      200.10      5.15 o 
  -3   7   6      462.17      435.39      9.09 o 
  -2   7   6      861.61      854.57     11.27 o 
  -1   7   6      363.85      354.23      5.14 o 
   0   7   6        5.89        5.59      0.93 o 
   1   7   6        0.91        0.62      0.86 o 
   2   7   6       13.20       11.72      1.32 o 
   3   7   6       55.77       60.37      3.72 o 
   4   7   6      285.76      266.12      6.26 o 
   5   7   6      152.16      153.61      4.95 o 
   6   7   6       69.11       69.40      3.36 o 
   7   7   6       25.49       27.50      2.98 o 
   8   7   6       10.20       17.05      3.58 o 
  -9   8   6       13.27        5.47      3.00 o 
  -8   8   6       22.00       14.33      2.88 o 
  -7   8   6       20.65       31.56      2.61 o 
  -6   8   6        4.12        2.39      1.46 o 
  -5   8   6       70.04       74.14      3.20 o 
  -4   8   6       19.88       27.12      1.96 o 
  -3   8   6      256.26      274.51      5.43 o 
  -2   8   6      129.07      124.33      6.13 o 
  -1   8   6      155.30      142.46      3.72 o 
   0   8   6      323.83      331.18      5.57 o 
   1   8   6      394.30      366.20     10.59 o 
   2   8   6      135.56      151.79      4.10 o 
   3   8   6      594.36      551.86      9.75 o 
   4   8   6       28.56       27.56      2.32 o 
   5   8   6        0.00        0.66      1.43 o 
   6   8   6      138.35      133.12      6.66 o 
   7   8   6       68.14       66.26      4.33 o 
   8   8   6        0.18        0.54      2.82 o 
  -9   9   6       16.48       26.45      5.03 o 
  -8   9   6        4.82        3.79      3.12 o 
  -7   9   6       25.82       29.56      3.00 o 
  -6   9   6      107.65      125.98      5.41 o 
  -5   9   6        0.92       -0.39      1.61 o 
  -4   9   6       74.33       68.48      3.43 o 
  -3   9   6       72.44       78.52      3.17 o 
  -2   9   6       14.37       15.51      1.82 o 
  -1   9   6       64.44       58.76      3.61 o 
   0   9   6       53.42       56.25      3.10 o 
   1   9   6      168.86      146.73      4.49 o 
   2   9   6        5.97        2.44      1.46 o 
   3   9   6       85.35       82.22      3.56 o 
   4   9   6       39.68       35.49      2.96 o 
   5   9   6       98.90       93.45      4.52 o 
   6   9   6       17.64       18.93      2.70 o 
   7   9   6        3.17        2.35      2.26 o 
  -8  10   6       40.66       49.15      9.47 o 
  -7  10   6       29.10       35.91      7.22 o 
  -6  10   6       25.76       26.90      4.87 o 
  -5  10   6        0.41       -1.56      1.70 o 
  -4  10   6       91.50      102.22      6.44 o 
  -3  10   6       20.05       15.87      3.40 o 
  -2  10   6        4.42        2.11      1.88 o 
  -1  10   6       94.75       96.32      4.01 o 
   0  10   6       47.19       45.30      3.01 o 
   1  10   6       45.78       46.98      2.90 o 
   2  10   6        0.30        0.07      1.74 o 
   3  10   6       87.29       84.52      4.17 o 
   4  10   6        0.79        0.84      1.92 o 
   5  10   6        5.81        3.13      2.26 o 
   6  10   6        6.03        1.07      2.17 o 
  -6  11   6      197.88      201.27     15.53 o 
  -5  11   6       22.36       19.26      2.97 o 
  -4  11   6       57.05       55.36      4.73 o 
  -3  11   6       22.85       22.63      2.89 o 
  -2  11   6       80.96       79.78      4.49 o 
  -1  11   6       10.45       11.17      2.38 o 
   0  11   6       54.80       62.12      5.78 o 
   1  11   6      133.11      134.69      5.66 o 
   2  11   6      115.45      125.71      5.02 o 
   3  11   6      184.99      194.58      6.11 o 
   4  11   6      138.68      154.02      5.76 o 
   5  11   6       68.39       96.70      8.25 o 
  -5  12   6       11.54        9.99      3.51 o 
  -4  12   6       40.68       41.53      5.43 o 
  -3  12   6       35.01       36.93      3.63 o 
  -2  12   6        7.25        8.13      2.44 o 
  -1  12   6      188.04      220.78     10.26 o 
   0  12   6        6.86       -0.03      2.90 o 
   1  12   6       56.55       61.51      7.74 o 
   2  12   6       47.97       44.56      7.60 o 
   3  12   6       21.32       21.10      3.68 o 
  -1  13   6        6.36        7.12      3.52 o 
 -12   1   7        0.60        0.08      3.08 o 
 -11   1   7       12.13       11.76      3.23 o 
 -10   1   7       28.90       29.14      3.65 o 
  -9   1   7       41.47       32.69      3.15 o 
  -8   1   7       75.79       73.80      3.06 o 
  -7   1   7       23.83       22.37      1.62 o 
  -6   1   7      159.39      157.58      3.00 o 
  -5   1   7        3.03        1.80      0.62 o 
  -4   1   7      158.69      178.75      2.57 o 
  -3   1   7      361.66      373.71      4.13 o 
  -2   1   7      565.33      583.82      5.62 o 
  -1   1   7      942.42     1012.66      8.20 o 
   0   1   7     2366.05     2406.22     18.12 o 
   1   1   7     1258.02     1259.33      9.28 o 
   2   1   7      130.51      151.60      1.74 o 
   3   1   7      231.03      268.82      3.80 o 
   4   1   7      133.48      118.81      2.13 o 
   5   1   7       66.43       59.77      1.56 o 
   6   1   7       55.73       53.58      1.60 o 
   7   1   7       16.41       16.03      1.31 o 
   8   1   7        9.52        7.89      1.43 o 
   9   1   7        5.41        5.72      1.45 o 
  10   1   7        0.48        0.66      2.53 o 
 -12   2   7        9.73       15.08      3.94 o 
 -11   2   7       12.80       12.20      2.88 o 
 -10   2   7      118.67      137.70      4.77 o 
  -9   2   7        5.96        7.60      1.67 o 
  -8   2   7      429.75      446.69      7.08 o 
  -7   2   7       53.68       57.22      2.16 o 
  -6   2   7      614.07      605.49      7.43 o 
  -5   2   7        0.20        1.40      0.61 o 
  -4   2   7      852.22      789.12      7.56 o 
  -3   2   7      189.82      203.73      2.75 o 
  -2   2   7     5772.13     5886.84     46.78 o 
  -1   2   7      395.39      394.96      3.83 o 
   0   2   7      696.62      768.89      6.09 o 
   1   2   7      558.42      536.75      4.74 o 
   2   2   7      731.09      691.64      5.26 o 
   3   2   7      123.94      101.69      1.59 o 
   4   2   7       25.21       24.28      1.05 o 
   5   2   7      135.93      142.45      2.65 o 
   6   2   7       44.05       49.99      1.78 o 
   7   2   7       25.62       22.70      1.70 o 
   8   2   7       68.14       68.82      3.16 o 
   9   2   7       11.23       14.21      1.99 o 
  10   2   7        1.56        2.78      2.84 o 
 -11   3   7        1.41        0.96      2.48 o 
 -10   3   7        7.77        3.20      1.83 o 
  -9   3   7       71.15       70.73      4.47 o 
  -8   3   7       68.71       72.39      2.89 o 
  -7   3   7      115.72      115.91      3.22 o 
  -6   3   7      421.45      432.50      6.47 o 
  -5   3   7       97.50      101.15      2.39 o 
  -4   3   7       81.99       87.18      1.69 o 
  -3   3   7       29.07       25.89      0.97 o 
  -2   3   7       77.52       75.83      1.54 o 
  -1   3   7       31.84       42.51      1.10 o 
   0   3   7      829.74      784.81      7.17 o 
   1   3   7       78.83       72.62      1.42 o 
   2   3   7       51.94       53.14      1.14 o 
   3   3   7       13.20       16.90      0.84 o 
   4   3   7        3.42        4.03      0.68 o 
   5   3   7      119.22      113.61      2.13 o 
   6   3   7        2.87        2.31      1.09 o 
   7   3   7      141.73      152.61      4.22 o 
   8   3   7        1.17        1.95      1.43 o 
   9   3   7        5.67        4.17      2.58 o 
 -11   4   7        0.64       -1.10      2.36 o 
 -10   4   7       24.74       26.65      2.72 o 
  -9   4   7       25.12       21.44      2.14 o 
  -8   4   7        3.49        3.97      1.43 o 
  -7   4   7       18.15       20.47      1.82 o 
  -6   4   7        5.76        8.08      1.14 o 
  -5   4   7        9.54        7.44      1.12 o 
  -4   4   7      145.22      161.83      2.62 o 
  -3   4   7     1111.46     1177.31      9.76 o 
  -2   4   7       12.43       12.11      0.69 o 
  -1   4   7     2104.47     2141.27     33.16 o 
   0   4   7      502.81      566.39      5.39 o 
   1   4   7        1.47        2.72      0.56 o 
   2   4   7       79.56       92.66      2.09 o 
   3   4   7      133.02      124.54      2.49 o 
   4   4   7      314.47      318.79      4.88 o 
   5   4   7      262.86      268.81      4.94 o 
   6   4   7       71.09       66.75      2.61 o 
   7   4   7       34.80       36.38      2.34 o 
   8   4   7       69.63       79.34      3.64 o 
   9   4   7        2.86        2.81      2.54 o 
 -11   5   7       18.62       11.66      3.15 o 
 -10   5   7        3.88        1.22      1.87 o 
  -9   5   7        1.42        3.62      1.62 o 
  -8   5   7       40.07       45.48      2.68 o 
  -7   5   7       30.35       32.75      2.23 o 
  -6   5   7      197.25      202.61      3.96 o 
  -5   5   7      752.25      794.36      9.32 o 
  -4   5   7       14.94       17.23      1.26 o 
  -3   5   7        0.10        1.59      0.57 o 
  -2   5   7       86.55       79.81      1.79 o 
  -1   5   7      769.23      814.78      7.84 o 
   0   5   7      461.29      428.08      4.92 o 
   1   5   7     1799.34     1863.70     17.16 o 
   2   5   7       97.82       87.35      2.87 o 
   3   5   7      492.20      496.87      7.83 o 
   4   5   7        8.74       10.50      1.52 o 
   5   5   7       10.26        9.04      1.57 o 
   6   5   7      177.58      192.32      4.72 o 
   7   5   7       16.73       16.69      2.01 o 
   8   5   7       96.58      107.52      5.70 o 
   9   5   7       10.97       11.79      3.16 o 
 -10   6   7        3.27        3.36      2.19 o 
  -9   6   7      211.54      232.47      5.65 o 
  -8   6   7       70.80       75.12      3.34 o 
  -7   6   7        5.08        1.53      1.37 o 
  -6   6   7        0.00       -0.71      1.01 o 
  -5   6   7       57.45       50.61      2.17 o 
  -4   6   7       26.60       24.12      1.83 o 
  -3   6   7      334.01      319.55      5.19 o 
  -2   6   7      117.58      122.41      2.70 o 
  -1   6   7      126.61      137.82      2.66 o 
   0   6   7      424.50      405.33      4.93 o 
   1   6   7      962.23      968.22     10.04 o 
   2   6   7      514.35      492.28      6.58 o 
   3   6   7      379.13      358.62      5.82 o 
   4   6   7      447.48      435.01      7.38 o 
   5   6   7      207.13      217.30      5.06 o 
   6   6   7        1.70       -0.22      1.31 o 
   7   6   7       11.06        7.66      2.45 o 
   8   6   7       18.92       16.25      3.14 o 
 -10   7   7       40.93       43.86      3.99 o 
  -9   7   7        0.17        1.57      1.88 o 
  -8   7   7        1.10       -1.05      1.50 o 
  -7   7   7      191.11      196.00      5.10 o 
  -6   7   7        1.95       -0.31      1.30 o 
  -5   7   7      286.58      289.40      7.07 o 
  -4   7   7        1.53        2.14      1.13 o 
  -3   7   7        8.45        6.59      1.46 o 
  -2   7   7      106.09      108.35      3.62 o 
  -1   7   7      485.11      482.57      6.46 o 
   0   7   7       47.18       50.80      2.48 o 
   1   7   7        0.01        0.11      0.92 o 
   2   7   7        5.69        4.59      1.11 o 
   3   7   7       15.31       12.40      1.52 o 
   4   7   7        0.55        0.02      1.23 o 
   5   7   7       12.46        8.75      1.61 o 
   6   7   7      139.60      128.88      4.39 o 
   7   7   7       58.97       61.35      4.08 o 
   8   7   7        0.61       -0.13      2.44 o 
  -9   8   7        8.17        8.91      3.89 o 
  -8   8   7        3.53        1.77      1.91 o 
  -7   8   7       34.90       24.50      2.78 o 
  -6   8   7       80.25       86.84      3.55 o 
  -5   8   7      424.14      426.93      8.18 o 
  -4   8   7      141.59      140.29      4.70 o 
  -3   8   7      129.93      125.17      3.67 o 
  -2   8   7     1230.22     1252.45     17.09 o 
  -1   8   7       52.69       53.79      2.58 o 
   0   8   7       18.76       17.58      1.75 o 
   1   8   7        0.68       -0.34      1.01 o 
   2   8   7      114.92      103.35      3.22 o 
   3   8   7        5.72        3.67      1.44 o 
   4   8   7       31.91       35.28      2.57 o 
   5   8   7        0.07        0.43      1.47 o 
   6   8   7        6.31        4.00      1.97 o 
   7   8   7        9.14        5.25      2.70 o 
  -9   9   7        0.49        1.91      4.55 o 
  -8   9   7      102.59       91.51      7.70 o 
  -7   9   7       20.46       14.89      3.09 o 
  -6   9   7      304.83      342.01      8.51 o 
  -5   9   7      404.34      415.78     10.98 o 
  -4   9   7       57.66       62.54      3.36 o 
  -3   9   7      362.09      366.56      7.63 o 
  -2   9   7      108.04      103.46      3.62 o 
  -1   9   7      221.09      224.92      5.71 o 
   0   9   7     1094.62     1112.32     16.19 o 
   1   9   7       87.91      113.24      3.74 o 
   2   9   7      344.02      331.55      6.80 o 
   3   9   7        7.06        3.82      1.64 o 
   4   9   7        0.72        3.18      1.67 o 
   5   9   7        1.09        1.96      1.93 o 
   6   9   7       38.43       42.93      3.62 o 
   7   9   7        2.17        4.98      5.04 o 
  -8  10   7        1.76        3.72      3.56 o 
  -7  10   7       70.32       60.65      5.17 o 
  -6  10   7       21.88       23.07      2.89 o 
  -5  10   7      124.07      147.74      5.65 o 
  -4  10   7      298.92      289.91      7.80 o 
  -3  10   7      748.87      762.51     12.50 o 
  -2  10   7      127.10      133.76      4.60 o 
  -1  10   7      572.59      598.31     10.60 o 
   0  10   7      370.42      380.71      7.37 o 
   1  10   7        7.66        6.08      2.08 o 
   2  10   7      100.23      104.60      5.02 o 
   3  10   7       24.28       24.92      3.48 o 
   4  10   7       40.11       43.68      3.59 o 
   5  10   7        0.60       -0.96      2.20 o 
   6  10   7        5.58        8.90      5.28 o 
  -6  11   7       29.61       27.05      4.73 o 
  -5  11   7        4.02       -1.49      1.90 o 
  -4  11   7       47.42       57.28      4.83 o 
  -3  11   7        0.88        0.68      1.86 o 
  -2  11   7       18.34       21.00      2.96 o 
  -1  11   7       58.29       59.97      4.14 o 
   0  11   7       34.53       38.49      4.05 o 
   1  11   7        3.21        1.75      1.97 o 
   2  11   7       62.39       59.60      3.58 o 
   3  11   7       18.07       18.30      2.69 o 
   4  11   7        4.01        4.69      2.50 o 
  -5  12   7        6.31        2.71      3.07 o 
  -4  12   7       61.62       52.37      6.13 o 
  -3  12   7       10.63       13.28      2.79 o 
  -2  12   7        2.90        1.96      2.20 o 
  -1  12   7        7.68        7.04      3.49 o 
   0  12   7        0.08        1.19      2.91 o 
   1  12   7       21.66       15.90      3.39 o 
   2  12   7       39.31       39.08      5.93 o 
   3  12   7        4.81        2.28      4.24 o 
 -12   0   8        0.10        0.42      3.27 o 
 -11   0   8       57.99       64.71      7.47 o 
 -10   0   8       57.83       58.90      4.78 o 
  -9   0   8        2.00        1.80      1.96 o 
  -8   0   8      716.53      734.09     16.76 o 
  -7   0   8      454.97      444.25     10.28 o 
  -6   0   8      287.35      335.32      8.85 o 
  -5   0   8     4230.35     4457.24     57.30 o 
  -4   0   8     3493.24     3588.10     41.87 o 
  -3   0   8      285.45      290.74      4.49 o 
  -2   0   8       34.45       55.18      4.68 o 
  -1   0   8     3431.38     3443.84     36.11 o 
   0   0   8      101.89       90.10      2.55 o 
   1   0   8     3626.27     3947.93     38.23 o 
   2   0   8     2487.39     2634.88     24.42 o 
   3   0   8     2149.62     2140.70     20.31 o 
   4   0   8     1308.84     1307.45     15.71 o 
   5   0   8      311.69      275.68      5.33 o 
   6   0   8       81.17       71.60      3.02 o 
   7   0   8        1.62        1.19      1.49 o 
   8   0   8      120.89      120.61      4.75 o 
   9   0   8        6.10        1.24      2.60 o 
 -12   1   8        0.01       -1.12      2.33 o 
 -11   1   8       36.15       41.70      6.96 o 
 -10   1   8        1.13       -0.32      1.57 o 
  -9   1   8       20.47       17.50      3.04 o 
  -8   1   8      183.63      187.77      5.23 o 
  -7   1   8       88.23       82.74      2.48 o 
  -6   1   8      493.01      502.40      6.00 o 
  -5   1   8     1476.37     1472.77     13.85 o 
  -4   1   8     1318.66     1386.75     11.78 o 
  -3   1   8      163.10      191.85      2.55 o 
  -2   1   8      856.23      908.43      8.27 o 
  -1   1   8     3190.67     3314.18     25.78 o 
   0   1   8     1853.57     2015.60     14.90 o 
   1   1   8      106.83       91.04      1.46 o 
   2   1   8      688.96      718.54      5.52 o 
   3   1   8        0.06        1.22      0.40 o 
   4   1   8      185.95      198.22      2.72 o 
   5   1   8       53.86       61.68      1.79 o 
   6   1   8       86.17       88.06      2.69 o 
   7   1   8        0.03       -0.87      0.87 o 
   8   1   8        0.10       -0.65      1.12 o 
   9   1   8        0.00        0.28      2.22 o 
 -12   2   8       15.56       13.22      4.38 o 
 -11   2   8       14.75       16.74      3.16 o 
 -10   2   8       33.47       36.00      2.86 o 
  -9   2   8        0.33        2.24      1.55 o 
  -8   2   8       55.92       59.04      2.67 o 
  -7   2   8      135.67      132.53      3.09 o 
  -6   2   8       72.70       59.42      2.09 o 
  -5   2   8      360.32      381.54      9.48 o 
  -4   2   8        4.64        1.84      0.50 o 
  -3   2   8      975.77     1026.38      8.57 o 
  -2   2   8       15.33       10.39      0.86 o 
  -1   2   8       63.10       67.02      1.29 o 
   0   2   8       72.16       99.18      1.51 o 
   1   2   8       31.11       37.69      1.05 o 
   2   2   8       17.89       19.09      0.77 o 
   3   2   8       36.59       35.70      0.96 o 
   4   2   8       33.86       31.06      1.39 o 
   5   2   8        7.75        5.63      0.92 o 
   6   2   8        1.39        1.58      0.96 o 
   7   2   8        7.88        6.01      1.92 o 
   8   2   8        3.79        1.96      1.93 o 
   9   2   8        2.18        4.31      2.36 o 
 -11   3   8       18.29       29.46      3.75 o 
 -10   3   8       15.94       19.30      2.42 o 
  -9   3   8       13.43       14.50      2.06 o 
  -8   3   8        2.76        1.51      1.27 o 
  -7   3   8       13.54       12.27      1.51 o 
  -6   3   8      341.79      358.03      5.78 o 
  -5   3   8      125.25      103.42      2.60 o 
  -4   3   8       19.08       20.21      0.92 o 
  -3   3   8     1624.31     1751.98     13.82 o 
  -2   3   8     1131.16     1300.98     10.99 o 
  -1   3   8      366.16      320.09      3.39 o 
   0   3   8       34.76       51.00      1.42 o 
   1   3   8        2.89        3.14      0.49 o 
   2   3   8      509.02      438.13      4.15 o 
   3   3   8      118.18      115.77      2.18 o 
   4   3   8       67.41       73.33      2.04 o 
   5   3   8       16.96       18.41      1.18 o 
   6   3   8      257.46      253.83      4.71 o 
   7   3   8       22.92       31.41      2.63 o 
   8   3   8       19.82       21.17      2.02 o 
   9   3   8       42.58       47.66      5.25 o 
 -11   4   8        0.00        2.31      2.62 o 
 -10   4   8       18.24       24.05      2.76 o 
  -9   4   8        6.35        3.76      1.52 o 
  -8   4   8       18.92       16.46      3.01 o 
  -7   4   8        0.15       -0.69      1.05 o 
  -6   4   8       64.89       73.10      2.65 o 
  -5   4   8       29.90       48.45      2.11 o 
  -4   4   8     1045.46      999.95     18.08 o 
  -3   4   8     2024.45     1941.87     15.31 o 
  -2   4   8        8.26        6.54      0.61 o 
  -1   4   8      244.43      253.42      3.62 o 
   0   4   8      656.57      646.14      6.62 o 
   1   4   8      446.32      452.71      5.13 o 
   2   4   8       28.93       26.91      1.21 o 
   3   4   8        0.07        0.27      0.72 o 
   4   4   8      668.37      664.69      8.23 o 
   5   4   8      194.55      207.91      4.33 o 
   6   4   8        6.81        5.64      1.35 o 
   7   4   8        1.48       -0.26      1.29 o 
   8   4   8       25.36       20.72      2.32 o 
   9   4   8       17.23       21.39      4.21 o 
 -11   5   8        4.94        2.33      2.80 o 
 -10   5   8        3.49        2.35      1.82 o 
  -9   5   8       27.75       27.52      2.43 o 
  -8   5   8        8.15        5.91      1.58 o 
  -7   5   8        0.60        0.90      1.22 o 
  -6   5   8       31.95       22.72      1.61 o 
  -5   5   8      209.19      195.27      5.76 o 
  -4   5   8      117.72      108.17      2.59 o 
  -3   5   8       33.69       33.50      1.24 o 
  -2   5   8      483.03      521.66      5.48 o 
  -1   5   8      482.07      553.99      6.67 o 
   0   5   8        9.85       11.77      0.95 o 
   1   5   8      165.94      191.20      3.05 o 
   2   5   8       61.36       66.78      1.97 o 
   3   5   8       26.58       25.47      1.62 o 
   4   5   8      132.23      133.05      3.21 o 
   5   5   8       71.06       68.31      2.74 o 
   6   5   8      178.69      182.68      4.63 o 
   7   5   8       14.17       14.00      1.96 o 
   8   5   8       64.58       67.90      4.86 o 
 -10   6   8        0.85        1.70      2.15 o 
  -9   6   8        3.50        2.50      1.77 o 
  -8   6   8       36.76       43.19      2.76 o 
  -7   6   8      204.00      215.96      4.95 o 
  -6   6   8       19.16       19.90      2.32 o 
  -5   6   8      102.83       99.92      3.24 o 
  -4   6   8      103.01      103.59      3.10 o 
  -3   6   8      109.60      121.56      3.44 o 
  -2   6   8       27.88       31.94      1.39 o 
  -1   6   8       21.77       21.32      1.24 o 
   0   6   8      684.49      705.35      7.46 o 
   1   6   8       43.06       41.97      1.65 o 
   2   6   8      120.36      114.64      3.05 o 
   3   6   8      131.99      115.52      2.84 o 
   4   6   8      240.87      231.40      5.13 o 
   5   6   8        4.26        4.01      1.42 o 
   6   6   8        0.29        0.41      1.41 o 
   7   6   8       19.87       20.98      3.11 o 
   8   6   8        0.00        2.21      2.61 o 
 -10   7   8       62.30       69.90      4.64 o 
  -9   7   8       13.05       14.55      2.39 o 
  -8   7   8       14.32       12.90      2.19 o 
  -7   7   8        5.85        7.63      1.96 o 
  -6   7   8      281.00      288.95      6.05 o 
  -5   7   8       74.83       62.76      2.94 o 
  -4   7   8      150.86      159.46      4.02 o 
  -3   7   8       67.78       72.62      3.74 o 
  -2   7   8        6.72        4.66      1.54 o 
  -1   7   8      295.54      271.89      4.24 o 
   0   7   8      758.18      762.01      8.58 o 
   1   7   8      796.23      762.18      9.30 o 
   2   7   8      183.68      192.35      5.29 o 
   3   7   8      152.65      159.37      4.25 o 
   4   7   8        6.31        6.36      1.58 o 
   5   7   8       31.54       24.39      2.24 o 
   6   7   8       40.94       43.25      4.04 o 
   7   7   8       19.19       15.42      2.75 o 
   8   7   8        0.01        1.80      3.25 o 
  -9   8   8       26.54       23.90      5.03 o 
  -8   8   8       46.10       49.38      7.72 o 
  -7   8   8       65.48       75.30      4.04 o 
  -6   8   8      309.91      321.27      6.67 o 
  -5   8   8       68.46       70.82      4.24 o 
  -4   8   8        0.08       -0.01      1.29 o 
  -3   8   8       49.97       52.86      3.06 o 
  -2   8   8      155.49      144.50      4.28 o 
  -1   8   8      164.83      157.40      4.09 o 
   0   8   8       86.18       76.89      4.18 o 
   1   8   8        0.05       -0.97      0.97 o 
   2   8   8      143.79      142.70      3.78 o 
   3   8   8      201.57      211.24      5.17 o 
   4   8   8      252.44      260.01      5.94 o 
   5   8   8       81.68       74.93      3.62 o 
   6   8   8       36.96       36.90      3.45 o 
   7   8   8        7.89        7.35      2.47 o 
  -8   9   8       17.97       18.53      4.37 o 
  -7   9   8        9.89        6.30      2.05 o 
  -6   9   8        8.52        9.95      2.11 o 
  -5   9   8      103.16      112.50      4.41 o 
  -4   9   8      658.57      676.40     13.21 o 
  -3   9   8      371.65      386.42     10.00 o 
  -2   9   8      153.83      161.58      5.37 o 
  -1   9   8        0.72        1.81      1.48 o 
   0   9   8        6.25        6.42      1.79 o 
   1   9   8       16.86       19.33      2.03 o 
   2   9   8      121.55      121.32      4.78 o 
   3   9   8        7.52        6.24      1.78 o 
   4   9   8        0.56        2.53      1.67 o 
   5   9   8        8.43        9.36      2.48 o 
   6   9   8        0.37        1.00      2.19 o 
  -7  10   8       34.96       29.94      4.06 o 
  -6  10   8       42.54       41.86      3.68 o 
  -5  10   8        1.90        1.43      1.82 o 
  -4  10   8        2.68        2.02      1.67 o 
  -3  10   8       41.02       47.42      3.62 o 
  -2  10   8        4.47        3.07      1.61 o 
  -1  10   8       94.17       89.78      5.42 o 
   0  10   8       88.20       90.83      4.15 o 
   1  10   8        4.68        2.51      2.02 o 
   2  10   8       33.20       39.77      3.60 o 
   3  10   8       32.20       38.00      3.63 o 
   4  10   8       42.71       47.22      3.71 o 
   5  10   8        7.88        7.46      2.69 o 
  -6  11   8        0.20        0.77      2.45 o 
  -5  11   8        8.73        8.74      2.85 o 
  -4  11   8       68.03       72.34      5.37 o 
  -3  11   8       12.18        9.50      2.36 o 
  -2  11   8        3.64        1.02      2.25 o 
  -1  11   8        2.74        1.62      1.96 o 
   0  11   8       88.12       87.23      5.58 o 
   1  11   8      150.05      167.76      7.84 o 
   2  11   8      198.56      188.23      7.80 o 
   3  11   8       58.97       61.06      5.35 o 
   4  11   8        4.14        7.35      2.78 o 
  -4  12   8       20.48       16.60      4.34 o 
  -3  12   8       12.83        9.54      3.57 o 
  -2  12   8      176.27      225.07      7.51 o 
  -1  12   8       30.37       24.91      4.76 o 
   0  12   8        8.46        9.88      3.76 o 
   1  12   8        0.35        0.08      2.52 o 
   2  12   8        2.27        1.37      2.48 o 
 -12   1   9       22.31       23.83      3.58 o 
 -11   1   9        7.42       10.79      3.11 o 
 -10   1   9       96.19      101.35      5.42 o 
  -9   1   9        2.33        2.74      1.54 o 
  -8   1   9        5.19        4.88      1.36 o 
  -7   1   9       17.64       17.40      1.88 o 
  -6   1   9      310.85      300.30      4.30 o 
  -5   1   9      627.79      663.67      8.09 o 
  -4   1   9        0.63        0.26      0.50 o 
  -3   1   9     4873.53     4961.54     36.54 o 
  -2   1   9      373.34      369.37      3.84 o 
  -1   1   9       28.98       20.05      0.88 o 
   0   1   9      164.94      202.58      2.48 o 
   1   1   9      542.75      543.07      4.98 o 
   2   1   9      829.11      892.42      6.95 o 
   3   1   9        5.20        3.01      0.48 o 
   4   1   9       41.63       33.85      1.06 o 
   5   1   9        1.01       -0.71      0.71 o 
   6   1   9        7.23        9.22      1.21 o 
   7   1   9      162.39      156.81      3.60 o 
   8   1   9        4.60        7.65      2.37 o 
   9   1   9        0.81       -1.22      2.55 o 
 -12   2   9       21.54       16.98      4.15 o 
 -11   2   9        1.82        3.71      2.48 o 
 -10   2   9        6.49        4.21      1.89 o 
  -9   2   9      115.00      128.07      4.86 o 
  -8   2   9      714.90      771.58     10.46 o 
  -7   2   9        9.98        8.14      1.20 o 
  -6   2   9      464.20      470.93      6.35 o 
  -5   2   9        6.18        7.01      1.56 o 
  -4   2   9      111.65      106.67      1.87 o 
  -3   2   9      328.79      354.67      4.68 o 
  -2   2   9      797.26      735.56      6.87 o 
  -1   2   9     4964.05     5018.89     35.45 o 
   0   2   9     4473.55     4526.33     37.51 o 
   1   2   9       22.04       26.56      0.97 o 
   2   2   9       24.83       20.26      0.80 o 
   3   2   9        1.60        1.88      0.49 o 
   4   2   9      177.91      172.59      2.31 o 
   5   2   9      242.40      248.54      3.70 o 
   6   2   9       30.46       30.96      1.85 o 
   7   2   9       30.29       28.84      2.67 o 
   8   2   9        6.09        5.30      2.30 o 
   9   2   9        8.26        7.87      3.02 o 
 -11   3   9       84.20       79.78      5.27 o 
 -10   3   9       36.08       35.04      2.99 o 
  -9   3   9        1.87        1.66      1.56 o 
  -8   3   9        0.00       -0.02      1.30 o 
  -7   3   9      114.09      136.03      3.57 o 
  -6   3   9        4.15        3.08      1.08 o 
  -5   3   9      132.53      142.21      4.01 o 
  -4   3   9     1277.09     1406.38     11.59 o 
  -3   3   9      344.33      365.90      4.14 o 
  -2   3   9      987.46     1115.70      9.70 o 
  -1   3   9      311.64      302.52      3.34 o 
   0   3   9      532.67      555.31      5.80 o 
   1   3   9      478.09      443.90      4.81 o 
   2   3   9       69.62       70.16      1.69 o 
   3   3   9      378.04      355.67      4.56 o 
   4   3   9        0.23        0.05      0.76 o 
   5   3   9        9.61        9.00      1.05 o 
   6   3   9        0.18       -0.57      0.98 o 
   7   3   9       20.06       17.11      2.79 o 
   8   3   9        2.94       -0.03      2.19 o 
   9   3   9        8.50        7.51      3.21 o 
 -11   4   9       21.14       15.79      3.21 o 
 -10   4   9        5.97        8.88      2.18 o 
  -9   4   9       25.93       21.08      2.18 o 
  -8   4   9       14.17       21.71      2.01 o 
  -7   4   9       44.41       39.61      2.33 o 
  -6   4   9       26.32       20.98      2.18 o 
  -5   4   9        9.73       10.64      1.24 o 
  -4   4   9      700.75      738.37      7.59 o 
  -3   4   9      339.40      364.54      4.18 o 
  -2   4   9       13.03       24.13      1.01 o 
  -1   4   9       81.16       63.28      1.68 o 
   0   4   9      908.41      918.47      8.90 o 
   1   4   9       34.10       32.96      1.35 o 
   2   4   9        0.01        0.40      0.63 o 
   3   4   9     1178.89     1164.83     11.44 o 
   4   4   9     1260.43     1318.81     14.19 o 
   5   4   9      174.45      183.67      3.87 o 
   6   4   9       51.61       55.40      2.70 o 
   7   4   9       13.31       13.41      1.82 o 
   8   4   9        8.52       11.44      3.49 o 
 -11   5   9        1.25        3.12      2.74 o 
 -10   5   9       46.17       49.02      3.47 o 
  -9   5   9       32.01       30.61      2.67 o 
  -8   5   9        8.79        6.78      1.58 o 
  -7   5   9       11.25       13.17      1.81 o 
  -6   5   9      179.40      168.72      3.66 o 
  -5   5   9        1.34        2.23      1.12 o 
  -4   5   9      199.52      200.33      4.57 o 
  -3   5   9     1360.13     1346.05     12.45 o 
  -2   5   9        1.37        0.47      0.64 o 
  -1   5   9       31.57       35.66      1.43 o 
   0   5   9       10.27       10.27      0.95 o 
   1   5   9       20.07       19.88      1.22 o 
   2   5   9     2809.93     2764.46     23.68 o 
   3   5   9      299.30      303.69      4.46 o 
   4   5   9      145.68      160.09      3.60 o 
   5   5   9      270.27      272.47      7.77 o 
   6   5   9       99.10      103.47      3.77 o 
   7   5   9        1.47        0.38      1.62 o 
   8   5   9        1.00        2.28      2.99 o 
 -10   6   9        7.70        5.85      2.46 o 
  -9   6   9       15.59       18.36      2.51 o 
  -8   6   9       42.55       46.22      3.03 o 
  -7   6   9      264.80      298.79      6.34 o 
  -6   6   9        5.22        5.48      1.47 o 
  -5   6   9      365.84      378.09      8.25 o 
  -4   6   9       51.10       51.75      2.62 o 
  -3   6   9       21.62       23.32      3.07 o 
  -2   6   9      529.17      508.39      5.90 o 
  -1   6   9     1718.22     1731.26     17.34 o 
   0   6   9     1202.07     1166.43     11.24 o 
   1   6   9      117.73      113.39      2.51 o 
   2   6   9        1.55        1.05      1.00 o 
   3   6   9        0.05       -0.78      0.97 o 
   4   6   9      147.31      148.01      3.60 o 
   5   6   9       29.73       29.74      2.35 o 
   6   6   9      181.78      195.15      6.26 o 
   7   6   9       54.76       58.91      4.67 o 
   8   6   9        0.35        1.37      3.17 o 
 -10   7   9        0.69       -0.86      2.49 o 
  -9   7   9        0.33       -0.47      2.18 o 
  -8   7   9        3.09        5.29      2.04 o 
  -7   7   9       65.22       72.71      3.90 o 
  -6   7   9       13.42       14.22      1.94 o 
  -5   7   9       56.74       47.07      3.10 o 
  -4   7   9      410.48      411.34      7.68 o 
  -3   7   9      209.16      212.22      5.08 o 
  -2   7   9      357.62      372.10      6.53 o 
  -1   7   9      103.33      100.21      3.03 o 
   0   7   9      790.77      773.35      8.81 o 
   1   7   9      356.40      355.00      5.62 o 
   2   7   9        5.35        3.81      1.19 o 
   3   7   9        2.50        2.68      1.33 o 
   4   7   9      111.08       96.41      5.55 o 
   5   7   9       66.48       59.19      3.15 o 
   6   7   9        7.81        7.36      2.57 o 
   7   7   9        0.00        0.64      2.39 o 
  -9   8   9        9.56        6.58      3.15 o 
  -8   8   9       99.63      104.06      5.79 o 
  -7   8   9       77.47       79.77      4.65 o 
  -6   8   9        4.74        3.06      1.71 o 
  -5   8   9       47.03       41.44      2.91 o 
  -4   8   9       29.15       28.31      3.26 o 
  -3   8   9      302.82      295.00      6.43 o 
  -2   8   9      484.32      479.91     19.48 o 
  -1   8   9      125.74      117.93      3.72 o 
   0   8   9      187.48      178.18      4.43 o 
   1   8   9      175.28      147.41      3.61 o 
   2   8   9        7.53       12.13      1.59 o 
   3   8   9       21.68       19.62      2.12 o 
   4   8   9       62.57       55.72      3.15 o 
   5   8   9       47.82       53.31      4.27 o 
   6   8   9       21.89       16.32      3.11 o 
   7   8   9       19.26       21.47      6.64 o 
  -8   9   9        0.44       -2.36      2.38 o 
  -7   9   9       43.02       43.38      3.87 o 
  -6   9   9       93.82       93.91      4.47 o 
  -5   9   9        4.91        4.07      1.74 o 
  -4   9   9       73.38       77.67      4.48 o 
  -3   9   9        1.17        0.39      1.39 o 
  -2   9   9      264.85      272.33      7.13 o 
  -1   9   9        2.32        0.93      1.51 o 
   0   9   9        7.39        8.12      1.77 o 
   1   9   9        7.59        6.76      1.63 o 
   2   9   9      175.83      166.88      4.58 o 
   3   9   9       76.30       95.58      3.99 o 
   4   9   9       13.77       10.11      2.30 o 
   5   9   9       28.72       40.78      4.84 o 
   6   9   9       51.34       67.61      5.14 o 
  -7  10   9       19.81       21.23      4.55 o 
  -6  10   9        0.53        1.41      1.94 o 
  -5  10   9       96.29       93.22      4.37 o 
  -4  10   9       26.32       30.83      3.59 o 
  -3  10   9       13.20       10.65      2.04 o 
  -2  10   9      240.61      239.35      6.27 o 
  -1  10   9        7.54       10.08      4.10 o 
   0  10   9       16.21       14.91      2.31 o 
   1  10   9      107.28      103.04      5.06 o 
   2  10   9        0.01       -0.72      2.01 o 
   3  10   9        3.64        5.69      2.13 o 
   4  10   9       44.78       55.83      6.53 o 
   5  10   9       20.19       17.92      3.84 o 
  -6  11   9       11.38        9.05      3.12 o 
  -5  11   9        1.24        0.46      2.35 o 
  -4  11   9        0.33       -1.99      1.99 o 
  -3  11   9        5.42       11.71      2.50 o 
  -2  11   9       18.70       16.31      2.41 o 
  -1  11   9        0.26        0.81      1.98 o 
   0  11   9       60.33       62.17      6.22 o 
   1  11   9       35.85       49.62      4.17 o 
   2  11   9       39.05       44.65      4.66 o 
   3  11   9       11.42       11.05      3.27 o 
  -4  12   9        2.71        0.90      3.07 o 
  -3  12   9       46.06       48.25      4.84 o 
  -2  12   9        8.94        4.86      2.49 o 
  -1  12   9       10.70       12.57      4.03 o 
   0  12   9       75.02       85.57     10.12 o 
   1  12   9      106.26      121.15      6.11 o 
 -12   0  10        7.39       14.48      4.45 o 
 -11   0  10       25.76       20.40      4.36 o 
 -10   0  10       44.95       49.39      5.49 o 
  -9   0  10       78.89       51.95      3.70 o 
  -8   0  10      185.31      157.45      6.08 o 
  -7   0  10      118.12      116.55      7.46 o 
  -6   0  10     1110.84     1117.11     17.09 o 
  -5   0  10        0.17       -0.91      0.91 o 
  -4   0  10     1551.84     1564.93     16.48 o 
  -3   0  10      383.16      365.72      5.61 o 
  -2   0  10       10.58       14.18      1.57 o 
  -1   0  10      480.65      489.78      6.79 o 
   0   0  10     2663.79     2966.75     29.51 o 
   1   0  10      322.49      298.77      4.56 o 
   2   0  10     2579.44     2743.69     25.77 o 
   3   0  10       31.68       25.58      1.94 o 
   4   0  10      546.51      550.61      7.51 o 
   5   0  10        1.10        1.45      0.93 o 
   6   0  10      229.21      223.36      5.30 o 
   7   0  10        7.35        8.46      2.15 o 
   8   0  10        2.71        0.22      2.27 o 
 -12   1  10        2.99        2.09      2.71 o 
 -11   1  10        3.81        4.49      2.87 o 
 -10   1  10       11.05       12.34      2.14 o 
  -9   1  10       66.72       61.17      3.25 o 
  -8   1  10        2.55        0.31      1.27 o 
  -7   1  10      252.87      239.21      4.37 o 
  -6   1  10       76.54       77.21      3.10 o 
  -5   1  10        4.90        5.46      0.85 o 
  -4   1  10      287.74      307.68      3.57 o 
  -3   1  10      408.78      433.88      4.68 o 
  -2   1  10      731.67      780.34      6.97 o 
  -1   1  10      172.81      149.81      2.29 o 
   0   1  10      193.53      213.91      2.67 o 
   1   1  10        0.04        0.16      0.47 o 
   2   1  10     1317.19     1411.55     10.82 o 
   3   1  10      400.11      363.22      3.87 o 
   4   1  10      370.17      371.23      4.20 o 
   5   1  10       87.25       82.82      2.27 o 
   6   1  10        0.00       -0.27      1.03 o 
   7   1  10        9.36        7.68      1.92 o 
   8   1  10       13.11       12.29      2.77 o 
   9   1  10        0.00        1.35      3.03 o 
 -11   2  10        9.75       17.02      3.16 o 
 -10   2  10        1.53       -0.19      1.69 o 
  -9   2  10        3.51        3.86      1.66 o 
  -8   2  10       84.50       83.08      3.12 o 
  -7   2  10       35.15       40.09      2.04 o 
  -6   2  10       37.93       46.83      2.33 o 
  -5   2  10       44.73       43.33      1.62 o 
  -4   2  10       45.57       49.77      1.39 o 
  -3   2  10       79.27       63.90      1.67 o 
  -2   2  10        0.37        1.37      0.72 o 
  -1   2  10       96.59      105.71      1.95 o 
   0   2  10      399.77      451.66      4.84 o 
   1   2  10      213.12      221.36      3.34 o 
   2   2  10        1.25        3.53      0.66 o 
   3   2  10      152.83      162.70      2.49 o 
   4   2  10      153.31      161.06      3.36 o 
   5   2  10        1.74        1.37      0.80 o 
   6   2  10       60.94       68.61      2.57 o 
   7   2  10       26.10       26.58      2.80 o 
   8   2  10        4.58        1.39      2.18 o 
   9   2  10        0.17        1.16      2.98 o 
 -11   3  10        0.05        2.33      2.55 o 
 -10   3  10        3.58        6.53      2.07 o 
  -9   3  10      169.43      197.31      5.40 o 
  -8   3  10       65.51       69.15      2.98 o 
  -7   3  10       70.15       75.81      2.89 o 
  -6   3  10       54.67       52.68      2.12 o 
  -5   3  10       27.44       27.07      1.92 o 
  -4   3  10      344.85      359.99      4.28 o 
  -3   3  10       20.03       15.86      1.10 o 
  -2   3  10      107.94      130.73      2.25 o 
  -1   3  10      618.18      612.38      6.37 o 
   0   3  10       73.60       62.35      1.74 o 
   1   3  10      368.14      354.93      4.54 o 
   2   3  10      328.45      318.33      4.30 o 
   3   3  10      295.23      293.77      4.00 o 
   4   3  10       51.59       48.48      1.66 o 
   5   3  10       80.59       85.29      2.47 o 
   6   3  10       64.35       58.16      2.34 o 
   7   3  10       78.44       86.00      3.02 o 
   8   3  10        7.17        9.89      2.68 o 
 -11   4  10       58.23       67.46      5.05 o 
 -10   4  10       77.07       78.79      4.14 o 
  -9   4  10       30.01       29.03      2.45 o 
  -8   4  10        2.46        1.29      1.36 o 
  -7   4  10       20.65       10.80      1.53 o 
  -6   4  10       30.20       29.10      1.97 o 
  -5   4  10       57.26       53.56      2.42 o 
  -4   4  10       64.42       68.13      1.96 o 
  -3   4  10        0.38       -0.24      0.57 o 
  -2   4  10      729.39      772.64      8.17 o 
  -1   4  10      187.10      192.94      3.02 o 
   0   4  10      598.29      568.12      6.69 o 
   1   4  10      383.88      362.80      5.19 o 
   2   4  10      348.08      331.82      4.79 o 
   3   4  10       72.44       76.45      2.24 o 
   4   4  10     1002.31     1058.32     12.22 o 
   5   4  10      319.21      327.26      6.09 o 
   6   4  10      144.93      144.79      3.98 o 
   7   4  10       19.12       21.20      2.01 o 
   8   4  10       24.38       33.88      7.24 o 
 -11   5  10        2.35        6.74      2.92 o 
 -10   5  10       19.82       20.42      3.32 o 
  -9   5  10        4.58        2.81      1.79 o 
  -8   5  10       14.81       12.83      2.01 o 
  -7   5  10        6.11        9.06      1.66 o 
  -6   5  10        1.23        1.93      1.24 o 
  -5   5  10      267.51      238.49      4.96 o 
  -4   5  10       47.69       33.41      2.37 o 
  -3   5  10      305.19      296.27      6.19 o 
  -2   5  10      226.62      212.58      3.50 o 
  -1   5  10       61.05       58.01      1.80 o 
   0   5  10        2.19        1.07      0.72 o 
   1   5  10       74.29       65.23      2.73 o 
   2   5  10     1978.70     2043.58     19.38 o 
   3   5  10        0.03       -0.48      0.97 o 
   4   5  10      142.59      133.08      3.26 o 
   5   5  10       71.29       62.73      2.87 o 
   6   5  10       12.88       12.01      1.79 o 
   7   5  10       10.39        7.73      2.47 o 
   8   5  10       16.59       10.00      3.23 o 
 -10   6  10        2.12       -0.48      2.16 o 
  -9   6  10        4.64        1.17      1.86 o 
  -8   6  10        0.02       -1.46      1.46 o 
  -7   6  10        0.06       -1.45      1.45 o 
  -6   6  10       28.72       38.04      3.03 o 
  -5   6  10        0.05       -0.33      1.39 o 
  -4   6  10       64.88       72.23      3.08 o 
  -3   6  10       67.30       73.18      2.80 o 
  -2   6  10      103.33      104.60      2.40 o 
  -1   6  10       43.99       45.63      1.76 o 
   0   6  10      455.76      441.15      5.54 o 
   1   6  10       20.27       17.34      1.33 o 
   2   6  10      321.60      320.35      5.35 o 
   3   6  10      231.64      240.28      4.67 o 
   4   6  10       58.39       62.70      2.70 o 
   5   6  10        0.02       -1.16      1.21 o 
   6   6  10        7.59        3.04      2.15 o 
   7   6  10        2.54        2.30      2.60 o 
 -10   7  10        5.89        3.97      3.19 o 
  -9   7  10        0.12       -1.98      1.98 o 
  -8   7  10      131.15      141.32      5.81 o 
  -7   7  10       11.47       17.61      2.63 o 
  -6   7  10       92.05       91.29      3.86 o 
  -5   7  10       66.01       64.43      3.72 o 
  -4   7  10        6.05        7.50      2.10 o 
  -3   7  10        4.61        4.26      1.41 o 
  -2   7  10       29.58       26.94      2.08 o 
  -1   7  10      178.77      180.92      3.75 o 
   0   7  10      358.83      356.88      5.01 o 
   1   7  10       14.25       15.59      1.45 o 
   2   7  10       19.55       17.69      1.66 o 
   3   7  10        6.08        3.77      1.45 o 
   4   7  10       14.24       13.76      2.21 o 
   5   7  10       41.08       49.75      3.95 o 
   6   7  10        3.71        1.97      2.37 o 
   7   7  10       10.13       13.66      3.23 o 
  -9   8  10        0.21       -2.14      2.70 o 
  -8   8  10        0.74        1.61      2.20 o 
  -7   8  10       36.71       30.80      3.35 o 
  -6   8  10       30.73       26.36      3.11 o 
  -5   8  10      203.37      220.39      5.76 o 
  -4   8  10        4.58        4.82      1.93 o 
  -3   8  10      139.75      168.40      4.85 o 
  -2   8  10      166.06      168.32      4.46 o 
  -1   8  10        0.04       -0.13      1.21 o 
   0   8  10        8.97        9.49      1.44 o 
   1   8  10      166.19      157.35      3.83 o 
   2   8  10        1.72        3.31      1.42 o 
   3   8  10        1.14       -0.15      1.48 o 
   4   8  10        0.88        1.74      1.88 o 
   5   8  10       56.07       70.90      7.98 o 
   6   8  10        0.16       -2.02      2.30 o 
  -8   9  10        5.74        5.13      3.01 o 
  -7   9  10        0.36        1.26      2.17 o 
  -6   9  10       23.29       23.51      2.66 o 
  -5   9  10      193.36      191.79      6.88 o 
  -4   9  10       37.33       36.90      2.99 o 
  -3   9  10        0.40       -0.78      1.52 o 
  -2   9  10       14.12        7.30      2.86 o 
  -1   9  10       17.61       17.45      2.61 o 
   0   9  10       13.84       12.27      2.09 o 
   1   9  10       17.85       16.14      2.10 o 
   2   9  10        0.23        1.58      1.61 o 
   3   9  10      266.08      296.28      7.64 o 
   4   9  10        0.60       -2.26      2.26 o 
   5   9  10        0.12        2.13      2.49 o 
  -7  10  10        4.59        3.97      3.41 o 
  -6  10  10       48.70       61.31      4.34 o 
  -5  10  10        3.68        4.48      1.99 o 
  -4  10  10       18.73       24.95      3.27 o 
  -3  10  10       35.10       33.14      2.94 o 
  -2  10  10       23.74       25.19      2.99 o 
  -1  10  10        3.26        4.26      2.27 o 
   0  10  10        8.76        5.38      2.31 o 
   1  10  10        4.84        8.25      2.90 o 
   2  10  10       25.19       22.81      4.40 o 
   3  10  10       60.85       57.67      4.60 o 
   4  10  10        0.11       -1.96      2.42 o 
  -6  11  10        0.65       -1.59      2.40 o 
  -5  11  10        3.87        2.60      2.69 o 
  -4  11  10      122.42      130.58     10.22 o 
  -3  11  10       59.87       57.94      3.87 o 
  -2  11  10      187.69      206.07      7.00 o 
  -1  11  10        4.63        2.38      2.62 o 
   0  11  10       24.36       15.97      8.30 o 
   1  11  10       57.59       57.03      6.43 o 
   2  11  10        0.11       -0.91      3.16 o 
   3  11  10       53.68       54.47     12.43 o 
  -3  12  10        3.64        2.02      2.91 o 
  -2  12  10       21.50       26.52      4.91 o 
  -1  12  10        3.93        3.55      3.03 o 
   0  12  10       36.74       31.20      4.49 o 
 -11   1  11        2.86        3.30      2.44 o 
 -10   1  11       14.51       19.56      2.45 o 
  -9   1  11       17.97       19.02      2.27 o 
  -8   1  11       91.33       96.47      3.36 o 
  -7   1  11       59.83       68.10      3.06 o 
  -6   1  11      218.89      232.14      4.50 o 
  -5   1  11        0.04        0.47      0.73 o 
  -4   1  11      390.79      383.46      4.51 o 
  -3   1  11      670.27      665.30      7.18 o 
  -2   1  11      930.91      891.64      8.61 o 
  -1   1  11      790.94      731.80      7.36 o 
   0   1  11        0.58        1.80      0.58 o 
   1   1  11      683.50      728.38      7.15 o 
   2   1  11       73.93       66.20      1.69 o 
   3   1  11       70.65       76.37      1.72 o 
   4   1  11      379.27      392.87      4.32 o 
   5   1  11      215.24      225.43      3.26 o 
   6   1  11       70.68       75.43      2.01 o 
   7   1  11       16.41       13.95      1.85 o 
   8   1  11       15.06        8.69      2.56 o 
 -11   2  11        0.14        0.30      2.42 o 
 -10   2  11      271.87      288.25      7.65 o 
  -9   2  11       97.42      105.48      4.12 o 
  -8   2  11       10.82       11.82      1.73 o 
  -7   2  11       30.20       39.51      2.23 o 
  -6   2  11      487.85      495.53      7.17 o 
  -5   2  11      189.86      202.00      3.40 o 
  -4   2  11      739.74      768.63      7.42 o 
  -3   2  11      195.41      170.27      3.40 o 
  -2   2  11        5.25        5.89      0.96 o 
  -1   2  11       60.97       53.53      1.53 o 
   0   2  11      257.56      253.64      3.38 o 
   1   2  11     1331.91     1303.91     11.51 o 
   2   2  11      542.71      534.39      6.18 o 
   3   2  11      340.39      353.25      4.33 o 
   4   2  11      341.06      353.88      4.45 o 
   5   2  11       12.02       11.36      1.11 o 
   6   2  11      407.30      431.71      6.07 o 
   7   2  11      205.53      210.44      7.32 o 
   8   2  11       84.92       90.48      5.03 o 
 -11   3  11        7.51        9.80      3.15 o 
 -10   3  11       11.35       10.51      2.78 o 
  -9   3  11       38.50       45.30      3.70 o 
  -8   3  11      247.64      256.27      5.42 o 
  -7   3  11      256.52      231.79      6.25 o 
  -6   3  11       20.96       15.84      2.38 o 
  -5   3  11      240.42      213.44      4.46 o 
  -4   3  11        2.58        1.66      0.66 o 
  -3   3  11        4.74        6.10      0.85 o 
  -2   3  11      300.37      309.97      4.25 o 
  -1   3  11      181.80      177.66      3.12 o 
   0   3  11       31.13       29.94      1.41 o 
   1   3  11       93.99       99.19      2.30 o 
   2   3  11       30.57       28.45      1.44 o 
   3   3  11      775.35      755.23      7.85 o 
   4   3  11      376.41      384.17      5.36 o 
   5   3  11      668.45      692.36      7.64 o 
   6   3  11      126.96      129.85      3.46 o 
   7   3  11        0.59        0.73      1.35 o 
   8   3  11       25.74       21.71      3.62 o 
 -11   4  11       15.92       13.25      3.45 o 
 -10   4  11        9.38       11.85      2.57 o 
  -9   4  11        1.62       -0.65      1.54 o 
  -8   4  11        0.61       -0.01      1.48 o 
  -7   4  11       78.61       73.52      3.36 o 
  -6   4  11        3.23        1.72      1.15 o 
  -5   4  11       86.38       96.47      3.08 o 
  -4   4  11       58.43       58.57      1.99 o 
  -3   4  11       39.58       39.14      1.59 o 
  -2   4  11        2.68        2.93      0.86 o 
  -1   4  11       78.24       83.49      2.23 o 
   0   4  11      198.54      196.35      3.46 o 
   1   4  11      476.91      479.61      6.16 o 
   2   4  11      255.54      261.04      4.26 o 
   3   4  11      302.50      306.25      7.13 o 
   4   4  11       92.60       87.47      2.67 o 
   5   4  11      124.46      135.96      4.20 o 
   6   4  11        0.00        0.04      1.18 o 
   7   4  11       18.71       13.23      2.40 o 
   8   4  11        0.26       -0.26      2.89 o 
 -11   5  11        0.09        1.78      2.68 o 
 -10   5  11       10.20       11.22      2.92 o 
  -9   5  11       48.98       57.01      3.50 o 
  -8   5  11       71.66       74.37      3.54 o 
  -7   5  11       90.12       94.12      3.65 o 
  -6   5  11        9.52       14.00      2.11 o 
  -5   5  11       15.68       18.01      2.19 o 
  -4   5  11        0.05        0.25      1.11 o 
  -3   5  11      535.98      522.33      7.12 o 
  -2   5  11      361.07      340.98      4.76 o 
  -1   5  11      103.23      105.25      2.57 o 
   0   5  11       28.52       21.98      1.65 o 
   1   5  11        2.23        1.38      0.89 o 
   2   5  11      116.91      110.78      2.87 o 
   3   5  11      148.28      138.16      3.98 o 
   4   5  11      271.42      286.50      4.94 o 
   5   5  11       99.25      104.58      3.63 o 
   6   5  11       25.10       26.53      3.75 o 
   7   5  11        1.46        3.88      2.45 o 
 -10   6  11        4.95        3.09      2.39 o 
  -9   6  11        2.01       -0.08      2.00 o 
  -8   6  11       19.36       19.94      2.85 o 
  -7   6  11       69.46       72.83      6.01 o 
  -6   6  11      294.80      289.81      7.45 o 
  -5   6  11      505.24      480.88     10.91 o 
  -4   6  11      393.97      398.48      7.50 o 
  -3   6  11      159.03      160.20      4.34 o 
  -2   6  11       76.49       78.64      2.37 o 
  -1   6  11        0.03       -0.77      0.85 o 
   0   6  11       64.51       64.34      2.26 o 
   1   6  11        2.70        1.69      1.01 o 
   2   6  11      434.42      419.33      6.47 o 
   3   6  11      241.13      259.60      4.98 o 
   4   6  11        0.39       -0.87      1.23 o 
   5   6  11       12.59        9.73      1.65 o 
   6   6  11        2.38        3.41      2.12 o 
   7   6  11       65.49       71.72      5.78 o 
 -10   7  11        0.01       -2.19      3.09 o 
  -9   7  11       26.24       32.61      3.72 o 
  -8   7  11       50.71       52.09      4.87 o 
  -7   7  11        0.03        0.20      1.84 o 
  -6   7  11        7.28        5.14      2.33 o 
  -5   7  11       20.01       17.47      3.37 o 
  -4   7  11        7.82        3.50      1.67 o 
  -3   7  11       71.55       66.50      3.18 o 
  -2   7  11       37.56       34.19      2.28 o 
  -1   7  11       71.50       65.41      3.29 o 
   0   7  11      504.52      495.15      6.73 o 
   1   7  11       39.48       42.72      2.31 o 
   2   7  11        8.72        8.50      1.48 o 
   3   7  11        6.41        5.00      1.50 o 
   4   7  11        0.13        0.98      1.52 o 
   5   7  11       12.90       16.61      2.67 o 
   6   7  11        3.46        6.38      2.47 o 
  -9   8  11       34.11       34.62     10.78 o 
  -8   8  11        2.85        2.37      2.31 o 
  -7   8  11       47.87       39.60      3.68 o 
  -6   8  11       73.23       80.59      4.01 o 
  -5   8  11        0.88       -0.53      1.45 o 
  -4   8  11       98.76      111.24      4.80 o 
  -3   8  11       90.86       89.15      3.82 o 
  -2   8  11       17.53       19.58      2.03 o 
  -1   8  11       17.56       17.79      2.41 o 
   0   8  11      113.79      100.19      3.66 o 
   1   8  11       63.95       80.73      3.25 o 
   2   8  11       81.97       89.05      3.51 o 
   3   8  11        1.59        0.53      1.62 o 
   4   8  11        0.56        1.31      2.30 o 
   5   8  11      161.97      180.09      9.09 o 
   6   8  11        1.49        0.00      2.71 o 
  -8   9  11        4.80        1.61      2.76 o 
  -7   9  11       51.22       47.96      5.75 o 
  -6   9  11        0.04       -1.60      1.60 o 
  -5   9  11        0.71        0.91      1.67 o 
  -4   9  11       76.25       68.62      4.19 o 
  -3   9  11       72.74       70.66      3.91 o 
  -2   9  11      458.85      453.38     10.55 o 
  -1   9  11       40.48       53.18      3.82 o 
   0   9  11      182.01      175.10      6.04 o 
   1   9  11        0.00        0.30      1.60 o 
   2   9  11        9.43        8.52      2.07 o 
   3   9  11        2.97        4.79      2.21 o 
   4   9  11       73.85      101.04      5.75 o 
   5   9  11       84.82       97.70      6.10 o 
  -7  10  11        6.34        5.48      3.12 o 
  -6  10  11        0.95        2.18      2.18 o 
  -5  10  11       43.38       38.92      3.23 o 
  -4  10  11       22.69       26.75      2.74 o 
  -3  10  11       70.62       77.04      4.55 o 
  -2  10  11        0.41        0.69      1.86 o 
  -1  10  11      123.60      113.16      6.07 o 
   0  10  11      193.98      185.23      9.29 o 
   1  10  11       13.60        9.57      3.15 o 
   2  10  11      140.17      140.43     12.30 o 
   3  10  11      173.91      234.01      9.14 o 
   4  10  11       44.42       48.67      5.40 o 
  -5  11  11       25.72       24.17      3.38 o 
  -4  11  11        6.25        4.33      2.73 o 
  -3  11  11       13.16        6.65      2.23 o 
  -2  11  11       10.88        5.73      2.19 o 
  -1  11  11       11.75        8.43      2.98 o 
   0  11  11       34.99       33.90      7.90 o 
   1  11  11       14.71       18.31      4.61 o 
   2  11  11       20.83       23.17      5.11 o 
 -11   0  12        4.18        2.24      4.03 o 
 -10   0  12       53.44       55.23      4.91 o 
  -9   0  12      288.68      265.27      7.50 o 
  -8   0  12        2.24        3.90      1.91 o 
  -7   0  12      497.86      550.84     12.03 o 
  -6   0  12        0.00        1.32      1.37 o 
  -5   0  12      485.87      526.60     10.99 o 
  -4   0  12     1964.86     1921.74     23.82 o 
  -3   0  12      123.87      113.44      3.50 o 
  -2   0  12     1320.70     1341.84     17.34 o 
  -1   0  12        1.13        0.09      0.84 o 
   0   0  12       12.03        7.80      1.22 o 
   1   0  12        1.20        1.92      0.93 o 
   2   0  12       12.21        6.07      1.37 o 
   3   0  12      424.55      418.02      6.36 o 
   4   0  12       13.36       13.43      1.43 o 
   5   0  12      183.49      169.46      3.93 o 
   6   0  12       39.80       42.97      2.44 o 
   7   0  12        0.02        3.09      1.69 o 
   8   0  12      118.63      134.01      9.03 o 
 -11   1  12       20.85       11.68      2.61 o 
 -10   1  12       25.41       25.48      2.73 o 
  -9   1  12        9.67       10.33      1.99 o 
  -8   1  12       75.57       73.59      3.09 o 
  -7   1  12     1333.80     1385.85     17.00 o 
  -6   1  12      487.89      503.40      7.97 o 
  -5   1  12      611.96      606.20      8.59 o 
  -4   1  12      328.02      339.38      4.65 o 
  -3   1  12       48.77       37.05      1.67 o 
  -2   1  12       25.71       28.17      1.63 o 
  -1   1  12       41.50       56.09      1.70 o 
   0   1  12      228.97      232.35      3.28 o 
   1   1  12      103.75       82.57      1.99 o 
   2   1  12        4.14        1.31      0.68 o 
   3   1  12        0.00        0.23      0.64 o 
   4   1  12       21.04       17.10      1.14 o 
   5   1  12        6.96        6.95      1.02 o 
   6   1  12       24.44       30.32      1.52 o 
   7   1  12       59.72       64.14      2.72 o 
   8   1  12        7.38        4.59      2.59 o 
 -11   2  12        1.79        4.13      2.56 o 
 -10   2  12        8.94        9.31      2.19 o 
  -9   2  12       60.91       62.92      3.81 o 
  -8   2  12       41.71       52.79      2.93 o 
  -7   2  12       97.04       98.42      4.46 o 
  -6   2  12       24.97       27.43      1.84 o 
  -5   2  12      113.34      107.30      3.08 o 
  -4   2  12       47.52       47.98      1.74 o 
  -3   2  12        8.44        4.24      0.85 o 
  -2   2  12        0.13        0.78      0.66 o 
  -1   2  12      107.54      105.53      2.21 o 
   0   2  12        1.65        0.32      0.61 o 
   1   2  12       83.94       89.03      2.24 o 
   2   2  12       40.12       44.24      2.72 o 
   3   2  12       21.45       19.63      1.27 o 
   4   2  12        1.03        1.49      0.84 o 
   5   2  12        0.24        0.18      0.87 o 
   6   2  12       39.70       44.17      1.85 o 
   7   2  12        6.73        6.03      2.11 o 
   8   2  12        0.01        5.61      3.08 o 
 -11   3  12        3.00       -0.17      2.93 o 
 -10   3  12       27.40       23.02      3.36 o 
  -9   3  12      249.45      267.57      7.02 o 
  -8   3  12        0.85       -0.43      1.45 o 
  -7   3  12      114.78      109.61      5.24 o 
  -6   3  12        1.19       -0.45      1.05 o 
  -5   3  12       65.39       72.41      2.93 o 
  -4   3  12        7.41        6.14      1.00 o 
  -3   3  12      176.56      198.60      3.36 o 
  -2   3  12        2.42        1.02      0.81 o 
  -1   3  12        0.26        1.14      0.75 o 
   0   3  12      950.16      913.07      9.32 o 
   1   3  12      132.96      124.15      2.64 o 
   2   3  12        2.52        2.52      0.89 o 
   3   3  12      112.09      116.60      2.74 o 
   4   3  12        1.30        0.14      0.86 o 
   5   3  12        6.82        4.98      1.15 o 
   6   3  12       69.25       72.96      2.59 o 
   7   3  12      104.51      113.07      3.68 o 
   8   3  12       18.05       19.55      4.43 o 
 -11   4  12       15.24        7.53      2.99 o 
 -10   4  12        9.22        7.64      2.59 o 
  -9   4  12       69.77       71.77      4.12 o 
  -8   4  12      111.32      107.73      4.02 o 
  -7   4  12      150.17      148.83      4.60 o 
  -6   4  12        0.02        1.87      1.32 o 
  -5   4  12      237.05      220.15      5.10 o 
  -4   4  12       90.09       76.95      3.31 o 
  -3   4  12      323.04      309.82      4.86 o 
  -2   4  12      666.75      700.77      8.55 o 
  -1   4  12      222.00      234.85      4.01 o 
   0   4  12       55.21       49.43      1.96 o 
   1   4  12      235.45      239.44      4.10 o 
   2   4  12      222.89      212.46      3.92 o 
   3   4  12        0.57        0.80      1.03 o 
   4   4  12      259.88      277.53      4.78 o 
   5   4  12      114.40      106.47      3.09 o 
   6   4  12        0.84        1.29      1.48 o 
   7   4  12       15.62       18.46      3.03 o 
 -10   5  12       40.01       36.93      3.98 o 
  -9   5  12       13.27        8.52      2.27 o 
  -8   5  12       11.53        9.56      2.25 o 
  -7   5  12        1.39        2.02      1.89 o 
  -6   5  12       15.49       18.06      3.27 o 
  -5   5  12       82.94       79.53      3.80 o 
  -4   5  12       63.34       67.00      3.45 o 
  -3   5  12        8.95       10.12      1.58 o 
  -2   5  12      246.99      249.77      4.38 o 
  -1   5  12       12.40        8.36      1.11 o 
   0   5  12      224.97      226.25      4.00 o 
   1   5  12      399.99      413.24      5.87 o 
   2   5  12      304.88      281.83      5.09 o 
   3   5  12       96.65       80.93      2.89 o 
   4   5  12        0.99       -0.02      1.16 o 
   5   5  12        0.79        1.93      1.34 o 
   6   5  12       36.47       40.23      3.25 o 
   7   5  12        0.91       -2.15      2.15 o 
 -10   6  12       34.22       41.08      4.18 o 
  -9   6  12        9.29        7.64      3.05 o 
  -8   6  12        2.31        1.57      2.10 o 
  -7   6  12        6.84        5.68      2.12 o 
  -6   6  12        0.07        1.45      1.73 o 
  -5   6  12        6.04        4.63      2.10 o 
  -4   6  12        4.59        4.57      1.74 o 
  -3   6  12        6.31        6.00      1.54 o 
  -2   6  12       19.58       22.68      1.58 o 
  -1   6  12      473.11      487.48      6.53 o 
   0   6  12      288.65      292.76      4.81 o 
   1   6  12       21.01       19.24      1.58 o 
   2   6  12       15.96       14.34      1.58 o 
   3   6  12        1.52       -0.12      1.17 o 
   4   6  12       26.07       29.36      2.29 o 
   5   6  12        3.65        5.33      1.98 o 
   6   6  12       14.10       14.55      2.78 o 
  -9   7  12        8.96        6.79      2.67 o 
  -8   7  12       65.76       70.26      4.63 o 
  -7   7  12        1.09        3.14      2.04 o 
  -6   7  12      130.90      135.64      8.48 o 
  -5   7  12       77.23       76.38      4.20 o 
  -4   7  12        1.89       -1.12      1.56 o 
  -3   7  12      134.32      130.36      7.84 o 
  -2   7  12       48.63       54.10      3.14 o 
  -1   7  12       68.34       57.61      2.34 o 
   0   7  12       15.57       14.88      1.52 o 
   1   7  12       63.88       62.79      2.72 o 
   2   7  12        1.66       -0.95      1.24 o 
   3   7  12       54.36       53.21      2.94 o 
   4   7  12       48.69       45.37      3.22 o 
   5   7  12        3.46        1.63      2.30 o 
   6   7  12        2.13        2.85      2.41 o 
  -9   8  12        1.67        1.55      3.04 o 
  -8   8  12       80.51       70.42      5.60 o 
  -7   8  12       17.86       12.27      2.74 o 
  -6   8  12       21.66       25.48      3.16 o 
  -5   8  12       32.97       33.75      3.29 o 
  -4   8  12       23.37       31.41      3.11 o 
  -3   8  12       31.81       34.45      3.08 o 
  -2   8  12       30.91       22.58      2.41 o 
  -1   8  12        6.71        5.63      2.04 o 
   0   8  12       36.60       39.83      3.75 o 
   1   8  12      152.20      162.46      4.13 o 
   2   8  12      229.45      223.18      5.92 o 
   3   8  12       26.86       26.99      2.99 o 
   4   8  12       29.25       38.54      3.99 o 
   5   8  12        3.98        5.39      2.89 o 
  -8   9  12       38.85       42.33      4.86 o 
  -7   9  12        2.23        0.88      2.67 o 
  -6   9  12       79.50       81.52      5.34 o 
  -5   9  12        7.37        3.12      1.95 o 
  -4   9  12        2.93        2.62      2.09 o 
  -3   9  12        7.98        7.06      2.19 o 
  -2   9  12        0.45        1.37      2.17 o 
  -1   9  12       23.50       24.35      2.98 o 
   0   9  12        2.40        1.03      2.02 o 
   1   9  12       29.71       22.89      2.52 o 
   2   9  12        0.20       -1.91      1.91 o 
   3   9  12        0.23        2.29      2.36 o 
   4   9  12       15.98       13.67      3.14 o 
  -6  10  12       46.90       54.51      4.68 o 
  -5  10  12       13.80        7.52      2.43 o 
  -4  10  12        2.65        2.22      1.98 o 
  -3  10  12       36.21       37.21      4.65 o 
  -2  10  12       36.49       38.07      5.07 o 
  -1  10  12       13.31       10.76      2.94 o 
   0  10  12        0.25        0.17      2.21 o 
   1  10  12        2.95        1.50      4.74 o 
   2  10  12       13.07       13.93      3.51 o 
   3  10  12       12.45       12.28      3.04 o 
  -4  11  12       60.95       63.55      5.34 o 
  -3  11  12       11.13        4.09      3.35 o 
  -2  11  12        3.13        2.14      3.56 o 
  -1  11  12       25.53       20.95      3.67 o 
   0  11  12        0.64        1.68      3.35 o 
   1  11  12        1.44       -1.57      3.41 o 
 -11   1  13        0.02       -0.97      2.11 o 
 -10   1  13        3.25        5.80      2.15 o 
  -9   1  13       11.35        5.68      2.25 o 
  -8   1  13        0.16       -0.42      1.77 o 
  -7   1  13        0.30        2.48      1.56 o 
  -6   1  13      215.81      225.85      5.35 o 
  -5   1  13      627.96      618.73      8.92 o 
  -4   1  13      501.64      500.05      5.87 o 
  -3   1  13       44.14       40.93      1.61 o 
  -2   1  13      379.85      383.17      4.83 o 
  -1   1  13      793.06      795.59      8.20 o 
   0   1  13      792.79      786.81      7.82 o 
   1   1  13      110.09      113.89      2.49 o 
   2   1  13      395.38      396.78      4.76 o 
   3   1  13      255.75      251.59      3.87 o 
   4   1  13       94.27       95.99      2.38 o 
   5   1  13       20.41       20.24      1.52 o 
   6   1  13        0.04        0.52      1.01 o 
   7   1  13       16.88       13.11      2.28 o 
 -11   2  13        1.01       -1.07      2.37 o 
 -10   2  13        8.46       12.44      2.79 o 
  -9   2  13       71.07       66.13      4.30 o 
  -8   2  13       60.76       55.85      4.84 o 
  -7   2  13       38.94       31.94      2.67 o 
  -6   2  13      373.07      375.19      7.26 o 
  -5   2  13      260.40      265.14      5.11 o 
  -4   2  13      211.33      196.63      3.45 o 
  -3   2  13      832.22      832.15     16.97 o 
  -2   2  13     1925.14     1954.66     17.29 o 
  -1   2  13      189.05      185.30      3.13 o 
   0   2  13      124.99      114.87      2.54 o 
   1   2  13        3.49        3.65      0.86 o 
   2   2  13      156.06      163.80      3.17 o 
   3   2  13      129.35      136.38      3.04 o 
   4   2  13      151.76      157.29      2.99 o 
   5   2  13      248.56      259.60      4.04 o 
   6   2  13      178.03      182.49      3.68 o 
   7   2  13       60.03       63.77      3.95 o 
 -11   3  13        8.97        9.38      3.14 o 
 -10   3  13        0.03        1.29      2.42 o 
  -9   3  13        0.12        2.13      2.74 o 
  -8   3  13       10.74        7.14      2.07 o 
  -7   3  13       12.05        8.32      1.99 o 
  -6   3  13      327.30      294.04     26.28 o 
  -5   3  13        8.24        5.05      1.41 o 
  -4   3  13      488.36      505.03      6.64 o 
  -3   3  13        0.19        0.52      0.83 o 
  -2   3  13        0.50        1.04      0.88 o 
  -1   3  13      471.03      448.85      5.94 o 
   0   3  13      199.09      223.13      3.71 o 
   1   3  13      260.08      259.83      4.16 o 
   2   3  13      211.88      198.15      3.60 o 
   3   3  13       62.41       61.41      2.22 o 
   4   3  13      150.68      133.98      3.37 o 
   5   3  13       31.24       29.41      1.81 o 
   6   3  13       24.28       27.34      2.08 o 
   7   3  13       61.04       69.88      7.10 o 
 -11   4  13        7.12        2.63      4.75 o 
 -10   4  13       19.35       23.37      3.44 o 
  -9   4  13        9.35        7.54      2.24 o 
  -8   4  13        1.72        4.12      2.08 o 
  -7   4  13      231.95      247.67      6.91 o 
  -6   4  13        7.90        7.09      2.28 o 
  -5   4  13        9.29        4.25      1.59 o 
  -4   4  13        0.01       -0.74      1.02 o 
  -3   4  13      209.02      232.42      4.22 o 
  -2   4  13      199.38      197.14      3.84 o 
  -1   4  13        0.06       -0.81      0.81 o 
   0   4  13      165.32      161.85      3.33 o 
   1   4  13      384.37      384.02      5.61 o 
   2   4  13      783.45      814.90      9.53 o 
   3   4  13       54.72       57.03      2.32 o 
   4   4  13       70.16       64.58      2.67 o 
   5   4  13       20.73       21.81      1.78 o 
   6   4  13        3.29        8.78      2.23 o 
   7   4  13       80.07      101.24      5.44 o 
 -10   5  13        0.80       -2.33      2.35 o 
  -9   5  13       18.29       16.40      2.85 o 
  -8   5  13       45.12       61.52      4.98 o 
  -7   5  13       60.96       60.57      5.56 o 
  -6   5  13       12.37       12.40      2.60 o 
  -5   5  13      637.70      623.72     22.05 o 
  -4   5  13      481.86      496.21      9.92 o 
  -3   5  13      127.01      125.10      3.31 o 
  -2   5  13       20.61       20.46      1.60 o 
  -1   5  13        6.09        5.54      1.11 o 
   0   5  13      850.26      837.02      9.65 o 
   1   5  13        0.13       -0.93      1.01 o 
   2   5  13      253.15      265.81      4.70 o 
   3   5  13      121.38      117.49      4.10 o 
   4   5  13       43.53       41.93      2.41 o 
   5   5  13       87.61       98.09      4.41 o 
   6   5  13       38.27       49.53      4.03 o 
 -10   6  13        6.20        8.94      3.43 o 
  -9   6  13       58.68       60.24      4.80 o 
  -8   6  13        0.09       -1.20      1.89 o 
  -7   6  13      273.38      275.45     10.22 o 
  -6   6  13       10.52        9.80      2.58 o 
  -5   6  13       76.83       70.02      4.72 o 
  -4   6  13      124.75      114.18      5.74 o 
  -3   6  13      467.06      459.56      8.73 o 
  -2   6  13      447.53      476.01      6.88 o 
  -1   6  13        3.11        1.22      1.06 o 
   0   6  13       24.24       25.64      2.16 o 
   1   6  13        2.60        1.70      1.10 o 
   2   6  13      119.02      125.51      3.62 o 
   3   6  13      204.00      221.55      4.78 o 
   4   6  13      133.02      142.05      4.95 o 
   5   6  13       40.94       41.78      3.74 o 
   6   6  13       14.43       14.16      2.82 o 
  -9   7  13        1.39       -1.82      2.56 o 
  -8   7  13       18.71       11.57      2.75 o 
  -7   7  13        5.43        5.23      2.71 o 
  -6   7  13       81.63       70.77      5.16 o 
  -5   7  13       99.07       98.22     12.97 o 
  -4   7  13       13.76       16.13      2.81 o 
  -3   7  13        7.26        3.37      1.77 o 
  -2   7  13       42.00       44.27      4.08 o 
  -1   7  13       32.36       28.26      1.92 o 
   0   7  13       15.68       18.32      1.66 o 
   1   7  13       61.19       71.05      2.97 o 
   2   7  13       89.25       86.77      3.29 o 
   3   7  13        0.24       -1.41      1.41 o 
   4   7  13        1.10       -0.71      1.97 o 
   5   7  13        7.06        1.79      2.69 o 
  -8   8  13       15.25       12.04      4.40 o 
  -7   8  13        6.01        5.42      3.02 o 
  -6   8  13        3.44        3.19      2.28 o 
  -5   8  13        6.57        4.75      2.64 o 
  -4   8  13       23.27       22.35      3.31 o 
  -3   8  13        1.37        0.37      1.83 o 
  -2   8  13      123.08      112.49      6.14 o 
  -1   8  13       19.35       12.14      2.43 o 
   0   8  13       16.94       14.47      1.88 o 
   1   8  13        7.75        6.08      1.59 o 
   2   8  13       16.85       19.47      2.23 o 
   3   8  13       16.28       17.02      3.91 o 
   4   8  13        8.47        5.31      2.61 o 
   5   8  13        1.22        3.14      4.98 o 
  -7   9  13        1.75        0.10      3.67 o 
  -6   9  13      100.12      101.74      8.08 o 
  -5   9  13        5.64        4.66      2.71 o 
  -4   9  13      108.85       98.46      5.95 o 
  -3   9  13        0.03       -1.83      1.83 o 
  -2   9  13       28.69       28.97      6.10 o 
  -1   9  13       30.57       32.44      3.57 o 
   0   9  13      148.95      160.91      6.15 o 
   1   9  13       97.08      112.02      4.90 o 
   2   9  13        0.99       -0.71      2.34 o 
   3   9  13       30.01       45.71      4.31 o 
   4   9  13        6.41       13.78      6.27 o 
  -6  10  13        7.79        9.86      3.44 o 
  -5  10  13        0.01       -0.42      2.65 o 
  -4  10  13      111.32      114.46      7.98 o 
  -3  10  13       58.15       67.89      5.33 o 
  -2  10  13       83.30       82.92      7.13 o 
  -1  10  13       96.75       86.50      5.88 o 
   0  10  13        9.97        1.44      2.66 o 
   1  10  13        2.95        2.53      3.39 o 
   2  10  13        0.57        2.16      3.07 o 
  -3  11  13        0.35        0.31      4.46 o 
  -2  11  13       19.65       15.75      4.63 o 
  -1  11  13       12.22       11.58      4.39 o 
   0  11  13       15.67       20.81      5.04 o 
 -11   0  14       35.94       35.86      8.06 o 
 -10   0  14        0.65        4.10      3.42 o 
  -9   0  14        9.62        6.76      3.34 o 
  -8   0  14      127.33      133.08     12.76 o 
  -7   0  14       17.60       13.53      3.41 o 
  -6   0  14      626.61      584.82     12.55 o 
  -5   0  14     1033.27     1015.76     18.60 o 
  -4   0  14     1765.54     1690.94     21.82 o 
  -3   0  14     1328.98     1389.41     18.42 o 
  -2   0  14      233.53      236.18      5.19 o 
  -1   0  14        6.55        2.14      1.07 o 
   0   0  14       30.43       26.23      2.06 o 
   1   0  14        5.04        2.99      1.16 o 
   2   0  14      309.01      277.39      5.54 o 
   3   0  14        3.42        0.57      1.20 o 
   4   0  14      307.37      308.76      6.18 o 
   5   0  14      102.71      115.74      4.22 o 
   6   0  14       53.41       65.97      4.70 o 
   7   0  14      112.65      120.03      7.88 o 
 -11   1  14       19.07       12.34      3.82 o 
 -10   1  14        4.29       -0.43      2.73 o 
  -9   1  14       50.60       43.50      4.33 o 
  -8   1  14       30.38       37.15      3.34 o 
  -7   1  14      345.19      357.45      7.40 o 
  -6   1  14        0.17       -0.38      1.31 o 
  -5   1  14      337.11      342.47      6.13 o 
  -4   1  14       85.64       86.33      2.46 o 
  -3   1  14      136.63      117.59      2.58 o 
  -2   1  14      164.04      145.51      2.83 o 
  -1   1  14      407.76      378.79      4.95 o 
   0   1  14       56.75       61.42      1.98 o 
   1   1  14      105.12      114.67      2.55 o 
   2   1  14       87.93       86.51      2.36 o 
   3   1  14       91.14       82.85      2.36 o 
   4   1  14        4.39        1.09      0.98 o 
   5   1  14       80.93       77.43      2.64 o 
   6   1  14        5.88        7.06      1.42 o 
   7   1  14        0.10       -2.43      2.43 o 
 -11   2  14        0.83       -0.49      3.00 o 
 -10   2  14        0.11        1.05      2.97 o 
  -9   2  14       19.38       16.26      3.20 o 
  -8   2  14        7.25        5.87      2.52 o 
  -7   2  14        0.84       -0.14      1.41 o 
  -6   2  14       70.42       71.19      4.65 o 
  -5   2  14       51.24       54.40      2.53 o 
  -4   2  14        0.13       -0.67      0.84 o 
  -3   2  14      421.88      424.94      5.45 o 
  -2   2  14      528.17      553.71      7.31 o 
  -1   2  14        0.12        0.97      0.86 o 
   0   2  14       93.46       83.36      2.37 o 
   1   2  14        2.07        1.98      0.90 o 
   2   2  14       33.30       33.83      1.86 o 
   3   2  14        2.82        2.70      1.01 o 
   4   2  14        3.10        4.11      1.10 o 
   5   2  14       10.72        9.70      1.29 o 
   6   2  14       17.79       17.01      2.15 o 
   7   2  14       22.00       18.13      3.16 o 
 -11   3  14       32.36       33.11      4.89 o 
 -10   3  14        2.66        4.78      3.13 o 
  -9   3  14       12.46       15.69      3.74 o 
  -8   3  14        0.02        0.04      1.81 o 
  -7   3  14       46.57       46.97      3.42 o 
  -6   3  14       66.02       73.06      3.39 o 
  -5   3  14      366.67      382.18      7.36 o 
  -4   3  14      114.83      125.11      4.02 o 
  -3   3  14      221.04      216.92      6.35 o 
  -2   3  14      404.41      375.87      5.73 o 
  -1   3  14      135.35      126.80      2.83 o 
   0   3  14       77.28       76.45      2.35 o 
   1   3  14      357.70      368.50      5.26 o 
   2   3  14       32.91       29.02      1.73 o 
   3   3  14       22.97       21.25      1.57 o 
   4   3  14       25.80       18.32      1.56 o 
   5   3  14       15.68       18.28      1.76 o 
   6   3  14        8.78        4.69      1.96 o 
   7   3  14        0.13       -0.02      2.39 o 
 -10   4  14        0.24       -1.62      2.78 o 
  -9   4  14        0.74        1.47      2.29 o 
  -8   4  14        5.08        9.12      2.41 o 
  -7   4  14       42.61       51.43      4.33 o 
  -6   4  14        5.25        4.91      2.18 o 
  -5   4  14       77.03       74.39      3.80 o 
  -4   4  14        0.14        0.07      1.15 o 
  -3   4  14        1.62        1.19      0.99 o 
  -2   4  14      767.35      755.86      9.40 o 
  -1   4  14      839.16      817.55      9.43 o 
   0   4  14      557.39      541.78      7.10 o 
   1   4  14      300.03      306.98      5.10 o 
   2   4  14       72.66       75.64      3.05 o 
   3   4  14        1.65        2.29      1.19 o 
   4   4  14       16.11       17.64      1.84 o 
   5   4  14        2.54       -0.27      1.67 o 
   6   4  14       36.75       45.92      3.95 o 
 -10   5  14       22.47       32.05      5.93 o 
  -9   5  14       24.15       29.77      5.87 o 
  -8   5  14       25.27       23.99      3.62 o 
  -7   5  14        3.85        2.12      2.31 o 
  -6   5  14       59.82       46.14      5.32 o 
  -5   5  14       23.54       22.82      4.50 o 
  -4   5  14       93.05       79.38      5.83 o 
  -3   5  14      209.29      203.63      4.80 o 
  -2   5  14        6.63        8.36      1.32 o 
  -1   5  14      109.36      123.88      3.09 o 
   0   5  14      345.11      376.82      5.74 o 
   1   5  14       37.28       45.07      2.48 o 
   2   5  14       50.48       47.42      2.32 o 
   3   5  14        2.46        2.00      1.34 o 
   4   5  14        7.41        7.16      1.69 o 
   5   5  14       14.57       13.09      2.71 o 
   6   5  14        3.55        0.93      2.63 o 
  -9   6  14        0.03       -1.76      2.79 o 
  -8   6  14       33.52       31.64      4.19 o 
  -7   6  14        1.40       -0.25      2.42 o 
  -6   6  14        4.40        4.23      2.40 o 
  -5   6  14        4.99        2.24      2.14 o 
  -4   6  14       34.57       31.06      3.50 o 
  -3   6  14       12.99       16.10      2.11 o 
  -2   6  14       26.98       24.85      2.04 o 
  -1   6  14        3.48        2.25      1.13 o 
   0   6  14      113.27      110.61      3.18 o 
   1   6  14        5.92        6.16      1.36 o 
   2   6  14        3.03        3.26      1.48 o 
   3   6  14        0.38       -0.99      1.33 o 
   4   6  14        0.96        1.01      1.94 o 
   5   6  14        3.26        7.98      2.87 o 
  -9   7  14        1.30        3.42      4.13 o 
  -8   7  14       23.68       19.77      3.76 o 
  -7   7  14       21.79       16.18      3.41 o 
  -6   7  14       20.53       16.35      3.31 o 
  -5   7  14      138.31      151.41      7.30 o 
  -4   7  14       79.61       79.33      5.09 o 
  -3   7  14      132.31      126.71      5.09 o 
  -2   7  14      154.03      159.84      4.60 o 
  -1   7  14        0.00       -1.07      1.14 o 
   0   7  14       47.96       44.02      2.54 o 
   1   7  14       35.95       30.86      2.55 o 
   2   7  14      178.29      195.26      4.86 o 
   3   7  14       94.14       99.99      4.94 o 
   4   7  14       27.47       24.32      3.47 o 
   5   7  14        3.22        1.32      2.71 o 
  -8   8  14        7.45        5.77      4.15 o 
  -7   8  14      110.60      137.28      8.91 o 
  -6   8  14       51.03       44.30      4.75 o 
  -5   8  14       79.47       80.38      5.63 o 
  -4   8  14       54.47       55.44      4.80 o 
  -3   8  14        3.60        2.26      1.89 o 
  -2   8  14       14.24       12.76      2.25 o 
  -1   8  14      136.34      124.32      6.53 o 
   0   8  14      156.89      166.67      4.66 o 
   1   8  14       34.47       31.49      2.44 o 
   2   8  14        5.07        6.15      1.88 o 
   3   8  14       65.01       88.13      4.92 o 
   4   8  14        0.59        4.16      2.75 o 
  -7   9  14        7.61       14.58      4.68 o 
  -6   9  14        4.50        3.58      2.98 o 
  -5   9  14       22.45       15.18      3.56 o 
  -4   9  14        7.58        6.04      2.85 o 
  -3   9  14       49.26       47.09      5.71 o 
  -2   9  14      110.49      106.56      6.20 o 
  -1   9  14        0.58        0.50      2.27 o 
   0   9  14        5.16        3.76      2.57 o 
   1   9  14       65.61       76.39      4.39 o 
   2   9  14        3.29        5.62      2.69 o 
   3   9  14        0.07        0.49      2.61 o 
  -5  10  14        0.56       -0.46      2.82 o 
  -4  10  14        6.24        2.80      3.72 o 
  -3  10  14        1.14        4.51      3.63 o 
  -2  10  14       25.65       19.16      4.68 o 
  -1  10  14       17.04       21.48      3.72 o 
   0  10  14        6.27        4.45      2.73 o 
   1  10  14       14.59       16.63      4.81 o 
 -11   1  15        0.44        3.87      3.20 o 
 -10   1  15       28.07       34.43      4.41 o 
  -9   1  15       18.49       23.46      3.20 o 
  -8   1  15       26.32       27.89      3.15 o 
  -7   1  15       14.33       13.91      2.13 o 
  -6   1  15       30.11       27.76      2.45 o 
  -5   1  15       37.98       33.83      2.26 o 
  -4   1  15       14.55       16.31      1.38 o 
  -3   1  15      478.34      490.66      6.04 o 
  -2   1  15      274.26      275.86      4.17 o 
  -1   1  15      136.87      139.41      3.40 o 
   0   1  15        0.14       -0.48      0.85 o 
   1   1  15        2.40        0.72      0.91 o 
   2   1  15       66.41       67.94      2.32 o 
   3   1  15      120.44      125.71      3.58 o 
   4   1  15       54.35       62.35      2.94 o 
   5   1  15       21.24       22.56      1.79 o 
   6   1  15       10.84        6.24      1.90 o 
 -11   2  15        0.07        0.66      3.33 o 
 -10   2  15        1.73        0.31      2.80 o 
  -9   2  15       43.54       48.42      4.66 o 
  -8   2  15       20.83       27.64      3.70 o 
  -7   2  15       14.98       15.16      2.09 o 
  -6   2  15      116.57      121.73      5.39 o 
  -5   2  15      242.47      245.11      8.68 o 
  -4   2  15       37.29       38.71      2.10 o 
  -3   2  15        6.64        6.85      1.12 o 
  -2   2  15      151.05      149.13      3.22 o 
  -1   2  15       73.59       67.67      2.35 o 
   0   2  15      540.72      520.61      6.55 o 
   1   2  15      396.09      395.44      5.52 o 
   2   2  15      385.53      381.00      5.48 o 
   3   2  15        5.94        2.73      1.06 o 
   4   2  15      107.63      120.98      3.04 o 
   5   2  15        9.57        9.22      1.68 o 
   6   2  15        0.14       -1.00      1.81 o 
 -10   3  15        4.89        5.80      3.22 o 
  -9   3  15        1.44        1.12      2.59 o 
  -8   3  15        6.35        3.20      2.02 o 
  -7   3  15        6.85        2.85      1.95 o 
  -6   3  15       13.69       10.03      2.71 o 
  -5   3  15       50.46       59.11      3.54 o 
  -4   3  15       41.65       39.67      2.37 o 
  -3   3  15      106.51      105.69      3.02 o 
  -2   3  15      223.93      212.90      4.24 o 
  -1   3  15       69.17       59.98      3.19 o 
   0   3  15      862.03      857.83      9.43 o 
   1   3  15       27.29       24.79      1.85 o 
   2   3  15        8.78        8.40      1.28 o 
   3   3  15       25.24       27.80      1.90 o 
   4   3  15        1.21        0.84      1.16 o 
   5   3  15        2.50        1.62      1.78 o 
   6   3  15        5.81        7.35      2.32 o 
 -10   4  15        4.50        2.77      3.26 o 
  -9   4  15        0.02        2.37      3.53 o 
  -8   4  15       26.83       21.02      3.46 o 
  -7   4  15       11.06        5.36      2.48 o 
  -6   4  15        1.15        1.35      1.98 o 
  -5   4  15        5.00        2.99      1.86 o 
  -4   4  15       89.97       76.17      3.42 o 
  -3   4  15        9.84        3.39      1.15 o 
  -2   4  15      284.24      299.23      5.23 o 
  -1   4  15      140.28      141.87      3.46 o 
   0   4  15      450.32      493.77      6.86 o 
   1   4  15        2.09        0.99      1.17 o 
   2   4  15       17.90       16.20      1.63 o 
   3   4  15       46.52       44.02      2.33 o 
   4   4  15       18.91       18.95      2.38 o 
   5   4  15        0.87       -0.67      1.85 o 
   6   4  15       26.11       26.89      3.77 o 
 -10   5  15        7.18       12.21      8.52 o 
  -9   5  15       14.99       17.83      4.43 o 
  -8   5  15        3.35        2.04      3.06 o 
  -7   5  15        0.54       -0.57      2.21 o 
  -6   5  15        0.72        0.77      2.03 o 
  -5   5  15        0.78        0.43      1.93 o 
  -4   5  15       35.20       40.35      2.86 o 
  -3   5  15       30.64       33.00      2.41 o 
  -2   5  15      141.66      149.83      3.67 o 
  -1   5  15      106.87      108.50      3.42 o 
   0   5  15       98.45      101.58      3.08 o 
   1   5  15       39.34       38.65      2.14 o 
   2   5  15      354.47      347.74      8.04 o 
   3   5  15      197.95      208.32      4.79 o 
   4   5  15      136.33      151.80      5.30 o 
   5   5  15        7.61        7.30      2.81 o 
  -9   6  15        1.15        1.33      3.07 o 
  -8   6  15       24.40       20.39      4.20 o 
  -7   6  15        3.51        5.42      3.22 o 
  -6   6  15       24.45       36.96      4.14 o 
  -5   6  15        1.24        0.42      2.09 o 
  -4   6  15       65.96       61.23      4.63 o 
  -3   6  15       29.46       30.53      3.94 o 
  -2   6  15      207.68      236.33      5.10 o 
  -1   6  15       20.09       21.41      1.78 o 
   0   6  15      147.19      153.88      3.75 o 
   1   6  15      217.84      243.62      4.78 o 
   2   6  15       34.42       31.87      2.33 o 
   3   6  15        0.16       -0.98      1.80 o 
   4   6  15       21.32       18.18      3.16 o 
   5   6  15      126.41      130.06      7.72 o 
  -8   7  15        0.00        0.62      3.58 o 
  -7   7  15        0.30        1.02      2.65 o 
  -6   7  15       18.62       20.39      3.56 o 
  -5   7  15        8.98       12.49      2.91 o 
  -4   7  15       32.21       32.76      3.87 o 
  -3   7  15       44.77       39.96      3.46 o 
  -2   7  15        2.88        1.77      1.60 o 
  -1   7  15        1.12        0.27      1.33 o 
   0   7  15        0.72        2.34      1.45 o 
   1   7  15        4.08        3.36      1.56 o 
   2   7  15       20.92       22.01      3.25 o 
   3   7  15       63.22       63.47      4.33 o 
   4   7  15       79.10       77.77      5.42 o 
  -8   8  15       25.22       31.12      7.81 o 
  -7   8  15        1.69        5.02      3.85 o 
  -6   8  15       83.45       73.75      5.70 o 
  -5   8  15       19.45       12.79      3.30 o 
  -4   8  15       32.98       30.81      3.92 o 
  -3   8  15       17.42       16.71      2.78 o 
  -2   8  15       21.43       15.49      2.47 o 
  -1   8  15       18.61       17.76      2.92 o 
   0   8  15       21.94       25.47      2.45 o 
   1   8  15       20.36       23.04      2.51 o 
   2   8  15       11.99       12.05      2.32 o 
   3   8  15       33.68       36.36      4.07 o 
  -6   9  15        0.11       -0.52      2.71 o 
  -5   9  15        2.55        4.02      3.75 o 
  -4   9  15      173.19      170.07      9.59 o 
  -3   9  15       65.15       76.48      4.82 o 
  -2   9  15      122.99      116.48      6.59 o 
  -1   9  15       51.71       47.49      4.83 o 
   0   9  15        9.42       10.53      3.24 o 
   1   9  15       14.78       10.51      2.60 o 
   2   9  15      124.48      152.32     10.80 o 
  -4  10  15        0.84        1.78      5.84 o 
  -3  10  15        0.03        0.00      4.86 o 
  -2  10  15       98.72       95.12     10.15 o 
  -1  10  15       83.29       94.48      8.83 o 
   0  10  15      112.00       92.49      7.89 o 
 -10   0  16        9.69        7.17      4.18 o 
  -9   0  16       20.93       28.12      4.83 o 
  -8   0  16       18.41       16.76      6.34 o 
  -7   0  16      201.38      224.60      9.65 o 
  -6   0  16      407.35      402.72     12.61 o 
  -5   0  16       37.01       35.03      3.38 o 
  -4   0  16       66.04       70.07      3.62 o 
  -3   0  16      265.47      240.96      5.67 o 
  -2   0  16      178.47      166.72      4.60 o 
  -1   0  16       61.21       59.65      3.01 o 
   0   0  16       85.63       88.62      3.58 o 
   1   0  16      180.69      168.04      4.75 o 
   2   0  16       18.32       17.66      2.15 o 
   3   0  16      456.09      463.18      9.15 o 
   4   0  16       46.51       56.23      5.77 o 
   5   0  16        9.11        8.95      2.67 o 
   6   0  16       27.73       26.63      5.32 o 
 -10   1  16        0.56       -0.36      3.64 o 
  -9   1  16       30.46       25.30      3.35 o 
  -8   1  16       22.71       26.88      3.15 o 
  -7   1  16        0.01        0.28      2.00 o 
  -6   1  16        1.42        2.69      1.60 o 
  -5   1  16        0.33       -0.09      1.20 o 
  -4   1  16       93.32       91.81      2.85 o 
  -3   1  16        5.61        6.20      1.11 o 
  -2   1  16        3.59        3.79      0.99 o 
  -1   1  16       15.04       12.79      1.36 o 
   0   1  16       29.88       32.22      2.46 o 
   1   1  16       44.76       32.86      2.46 o 
   2   1  16       34.12       30.46      1.79 o 
   3   1  16       60.32       60.93      2.30 o 
   4   1  16       34.31       43.20      2.07 o 
   5   1  16       69.42       69.52      3.44 o 
   6   1  16       18.35       21.91      2.91 o 
 -10   2  16        0.00       -0.64      2.92 o 
  -9   2  16       87.41       77.52      5.61 o 
  -8   2  16        1.37        3.20      2.45 o 
  -7   2  16        1.07        1.38      1.66 o 
  -6   2  16       14.27       10.87      1.90 o 
  -5   2  16       53.56       52.03      3.04 o 
  -4   2  16      123.84      121.92      3.49 o 
  -3   2  16      185.07      179.18      3.71 o 
  -2   2  16      183.22      188.76      3.78 o 
  -1   2  16       47.99       50.89      2.23 o 
   0   2  16        5.06        3.22      1.15 o 
   1   2  16       16.13       13.82      1.40 o 
   2   2  16       14.65       11.51      1.37 o 
   3   2  16        6.23        4.82      1.27 o 
   4   2  16        6.63        5.10      1.44 o 
   5   2  16       16.44       15.25      2.03 o 
   6   2  16       33.97       34.23      3.56 o 
 -10   3  16        6.16       -0.35      3.05 o 
  -9   3  16       73.42       79.13      5.83 o 
  -8   3  16        2.25        3.28      2.18 o 
  -7   3  16       67.24       65.31      4.84 o 
  -6   3  16      172.11      181.92      5.99 o 
  -5   3  16       22.82       27.96      3.05 o 
  -4   3  16       43.57       45.82      2.60 o 
  -3   3  16        5.65        4.76      1.30 o 
  -2   3  16       92.18      101.00      3.12 o 
  -1   3  16      242.60      247.81      5.01 o 
   0   3  16      323.01      334.61      5.16 o 
   1   3  16      559.78      573.22      7.33 o 
   2   3  16        9.79        9.07      1.34 o 
   3   3  16       14.31       16.05      1.63 o 
   4   3  16       23.53       21.88      2.21 o 
   5   3  16       16.26       12.84      2.45 o 
 -10   4  16       37.93       43.42      6.61 o 
  -9   4  16       58.86       65.58      6.98 o 
  -8   4  16       40.27       45.17      4.53 o 
  -7   4  16        7.54        5.64      2.54 o 
  -6   4  16        6.88        9.23      2.60 o 
  -5   4  16        5.99        5.80      2.30 o 
  -4   4  16       72.80       83.55      3.68 o 
  -3   4  16      204.84      204.88      4.65 o 
  -2   4  16       14.73       12.29      1.55 o 
  -1   4  16      271.98      271.58      5.13 o 
   0   4  16      112.84      121.78      3.33 o 
   1   4  16       55.04       47.53      2.38 o 
   2   4  16      322.99      355.78      6.14 o 
   3   4  16       99.51       97.40      3.27 o 
   4   4  16       38.46       45.15      5.34 o 
   5   4  16        3.56        2.54      2.71 o 
  -9   5  16        4.98        0.91      3.07 o 
  -8   5  16       21.06       19.79      3.76 o 
  -7   5  16       24.22       25.49      3.74 o 
  -6   5  16       30.94       30.21      4.51 o 
  -5   5  16       17.47       15.80      2.94 o 
  -4   5  16        1.53        2.17      1.84 o 
  -3   5  16        5.07        1.97      1.46 o 
  -2   5  16      116.63      127.30      3.62 o 
  -1   5  16      167.57      174.43      3.89 o 
   0   5  16       61.12       57.32      2.60 o 
   1   5  16       48.65       43.77      2.38 o 
   2   5  16      112.69      120.10      3.57 o 
   3   5  16       57.18       66.27      3.91 o 
   4   5  16       15.43       19.36      2.94 o 
   5   5  16        1.30       -1.19      2.58 o 
  -9   6  16        3.10        3.41      4.31 o 
  -8   6  16        0.00       -2.56      2.56 o 
  -7   6  16       17.88       16.02      7.36 o 
  -6   6  16       32.24       29.14      4.56 o 
  -5   6  16        2.85        3.21      2.45 o 
  -4   6  16      105.67      102.59      8.28 o 
  -3   6  16        0.77        0.65      1.47 o 
  -2   6  16       55.14       49.95      3.10 o 
  -1   6  16        1.18        0.44      1.28 o 
   0   6  16       68.93       81.19      4.55 o 
   1   6  16       13.24       14.61      1.96 o 
   2   6  16       13.34       12.41      2.27 o 
   3   6  16        0.56        3.12      2.02 o 
   4   6  16       15.07       10.64      3.02 o 
  -8   7  16       83.84       79.93     17.35 o 
  -7   7  16      102.83      111.04      6.73 o 
  -6   7  16       65.52       72.01      5.55 o 
  -5   7  16       17.45       17.97      3.52 o 
  -4   7  16       23.58       18.57      3.26 o 
  -3   7  16        5.29        6.84      3.42 o 
  -2   7  16       70.88       71.49      4.21 o 
  -1   7  16      121.29      128.93      3.92 o 
   0   7  16       29.65       32.95      2.48 o 
   1   7  16        6.52        7.05      1.98 o 
   2   7  16       11.60       10.09      2.33 o 
   3   7  16       40.94       53.12      5.33 o 
  -7   8  16       18.38       23.81      5.35 o 
  -6   8  16       46.73       70.63      7.21 o 
  -5   8  16      182.56      203.96     25.10 o 
  -4   8  16      136.90      143.10      7.20 o 
  -3   8  16      118.23      128.41      5.82 o 
  -2   8  16       40.58       38.62      3.36 o 
  -1   8  16       19.87       13.82      2.81 o 
   0   8  16       16.91       15.76      2.50 o 
   1   8  16       36.89       40.21      3.29 o 
   2   8  16       52.61       61.02      4.40 o 
  -6   9  16       16.05       30.33      8.24 o 
  -5   9  16        0.10        0.99      3.60 o 
  -4   9  16        2.06        3.96      3.87 o 
  -3   9  16        2.92        3.77      3.01 o 
  -2   9  16       11.63        7.92      3.97 o 
  -1   9  16        1.66        2.16      3.64 o 
   0   9  16        0.06        0.28      3.57 o 
   1   9  16        2.48       -1.24      2.53 o 
 -10   1  17       13.10       16.24      3.84 o 
  -9   1  17        0.68        3.48      2.51 o 
  -8   1  17        0.14       -1.14      2.19 o 
  -7   1  17      150.30      157.12      6.28 o 
  -6   1  17       60.14       66.55      3.64 o 
  -5   1  17       38.98       36.82      2.55 o 
  -4   1  17       13.20       11.78      1.45 o 
  -3   1  17       43.81       44.32      2.03 o 
  -2   1  17       43.57       40.60      2.10 o 
  -1   1  17       64.44       80.51      2.72 o 
   0   1  17       60.71       65.81      2.78 o 
   1   1  17        1.31        0.55      1.05 o 
   2   1  17       10.94       11.62      1.47 o 
   3   1  17        0.04       -1.07      1.16 o 
   4   1  17        0.20        1.07      1.58 o 
   5   1  17       58.79       58.49      3.91 o 
 -10   2  17       24.15       19.28      4.12 o 
  -9   2  17        4.59        2.14      2.91 o 
  -8   2  17      137.69      141.22      6.87 o 
  -7   2  17        3.07        0.71      1.81 o 
  -6   2  17        6.89        8.21      1.99 o 
  -5   2  17       22.72       18.72      2.58 o 
  -4   2  17      309.65      332.98      6.48 o 
  -3   2  17       10.59        6.19      1.29 o 
  -2   2  17       54.05       49.35      2.30 o 
  -1   2  17        0.17       -0.23      1.09 o 
   0   2  17        0.10       -1.02      1.02 o 
   1   2  17        0.03       -0.21      1.06 o 
   2   2  17      111.30      119.07      3.26 o 
   3   2  17      143.93      150.54      5.80 o 
   4   2  17       35.78       30.74      2.50 o 
   5   2  17        0.01       -1.78      2.04 o 
 -10   3  17        0.38       -0.45      3.18 o 
  -9   3  17       10.59       10.26      6.61 o 
  -8   3  17       41.30       31.60      6.91 o 
  -7   3  17        8.05       11.23      2.96 o 
  -6   3  17      146.23      160.51      5.85 o 
  -5   3  17        1.27        4.80      1.95 o 
  -4   3  17       26.02       25.47      2.23 o 
  -3   3  17       97.36       97.28      3.29 o 
  -2   3  17        1.82       -0.28      1.17 o 
  -1   3  17       88.16       74.95      2.75 o 
   0   3  17        0.42       -0.11      1.09 o 
   1   3  17        0.26        0.29      1.13 o 
   2   3  17       18.87       18.58      1.71 o 
   3   3  17        6.76        3.46      1.63 o 
   4   3  17       29.68       28.45      2.72 o 
   5   3  17       41.14       50.61      7.22 o 
  -9   4  17        7.05        5.83      5.14 o 
  -8   4  17        0.01        1.48      2.57 o 
  -7   4  17        3.83        0.71      2.35 o 
  -6   4  17        0.87        2.67      2.36 o 
  -5   4  17       15.75       17.85      2.71 o 
  -4   4  17      271.07      278.37      8.15 o 
  -3   4  17       73.66       73.73      3.15 o 
  -2   4  17      129.89      113.30      3.69 o 
  -1   4  17      252.69      264.15      5.21 o 
   0   4  17        4.56        7.18      1.47 o 
   1   4  17        6.87        5.53      1.45 o 
   2   4  17       56.62       57.78      2.98 o 
   3   4  17       26.99       20.18      2.37 o 
   4   4  17      102.48      112.68      5.44 o 
  -9   5  17        6.28        9.16      3.50 o 
  -8   5  17        0.28       -1.33      2.70 o 
  -7   5  17       66.47       62.46      5.27 o 
  -6   5  17       75.53       84.71      5.61 o 
  -5   5  17       14.90       18.48      4.86 o 
  -4   5  17       90.82       85.35      8.79 o 
  -3   5  17       49.46       58.98      3.23 o 
  -2   5  17      179.46      174.68      4.56 o 
  -1   5  17      285.08      301.46      5.72 o 
   0   5  17       27.29       30.31      2.14 o 
   1   5  17      321.34      310.68      5.62 o 
   2   5  17      104.95      105.10      4.14 o 
   3   5  17        3.14        3.75      2.06 o 
   4   5  17       13.03       19.54      3.04 o 
  -8   6  17        4.98        9.29      4.33 o 
  -7   6  17        2.66        8.71      4.82 o 
  -6   6  17       64.59       57.44      5.14 o 
  -5   6  17       62.52       54.56      4.80 o 
  -4   6  17      140.47      174.01      7.36 o 
  -3   6  17       98.53      106.29      9.28 o 
  -2   6  17       42.48       44.33      3.79 o 
  -1   6  17       17.17       12.47      1.77 o 
   0   6  17        0.20        1.43      1.41 o 
   1   6  17       86.16       97.00      4.03 o 
   2   6  17       52.17       50.68      3.95 o 
   3   6  17       61.91       59.15      4.29 o 
  -7   7  17        3.52        3.20      4.04 o 
  -6   7  17        3.50        5.06      5.11 o 
  -5   7  17        8.15        9.10      3.13 o 
  -4   7  17        7.87        3.96      2.77 o 
  -3   7  17      110.18      115.94      6.55 o 
  -2   7  17       35.15       39.46      3.35 o 
  -1   7  17       18.44       21.94      2.35 o 
   0   7  17       49.31       50.58      3.21 o 
   1   7  17        1.01        2.79      1.93 o 
   2   7  17       12.26       12.13      2.72 o 
   3   7  17        0.89       -3.75      3.75 o 
  -6   8  17        6.38        5.65      4.16 o 
  -5   8  17        6.67        2.00      3.81 o 
  -4   8  17       25.85       26.26      5.26 o 
  -3   8  17        1.95       -1.85      2.57 o 
  -2   8  17       25.31       18.48      4.00 o 
  -1   8  17       50.05       47.81      5.22 o 
   0   8  17       17.97       17.86      2.68 o 
   1   8  17        1.13        0.82      2.56 o 
  -4   9  17        3.51        1.21      3.84 o 
  -3   9  17        3.17        5.66      4.24 o 
  -2   9  17        0.83        0.08      3.57 o 
  -1   9  17       24.95       27.59      5.39 o 
 -10   0  18        1.04        0.23      3.93 o 
  -9   0  18        0.12       -3.46      3.46 o 
  -8   0  18       90.19       85.86      7.20 o 
  -7   0  18      144.90      142.07      8.55 o 
  -6   0  18        5.22        3.60      2.41 o 
  -5   0  18        4.27        5.25      2.16 o 
  -4   0  18      133.94      131.05      5.34 o 
  -3   0  18      129.77      124.46      4.72 o 
  -2   0  18      348.21      331.22      7.23 o 
  -1   0  18      806.69      790.51     14.64 o 
   0   0  18        2.32        1.22      1.78 o 
   1   0  18       42.37       40.55      3.44 o 
   2   0  18        0.04       -1.64      1.64 o 
   3   0  18       11.29       10.70      3.08 o 
   4   0  18       29.78       40.17      5.44 o 
   5   0  18       45.49       54.03      7.75 o 
 -10   1  18        6.39        7.72      3.58 o 
  -9   1  18       10.49        6.88      2.77 o 
  -8   1  18       71.97       74.21      4.77 o 
  -7   1  18        2.14        2.37      2.13 o 
  -6   1  18      130.94      119.30      8.68 o 
  -5   1  18      411.52      400.74     10.06 o 
  -4   1  18      240.00      238.70      5.12 o 
  -3   1  18      195.05      196.96      4.10 o 
  -2   1  18        0.00       -1.07      1.07 o 
  -1   1  18        1.99        3.37      1.26 o 
   0   1  18       11.11        7.55      1.43 o 
   1   1  18       84.18       83.50      2.97 o 
   2   1  18        3.42        5.32      1.40 o 
   3   1  18       63.59       61.85      4.18 o 
   4   1  18        8.62        3.20      2.17 o 
   5   1  18        7.70        6.30      3.84 o 
 -10   2  18        0.49        0.61      3.28 o 
  -9   2  18        1.27       -0.05      2.94 o 
  -8   2  18       38.05       31.07      4.19 o 
  -7   2  18        4.17       -0.19      2.09 o 
  -6   2  18        9.07        7.52      3.37 o 
  -5   2  18       27.46       18.30      2.92 o 
  -4   2  18       19.58       23.21      2.29 o 
  -3   2  18      116.65      116.10      3.32 o 
  -2   2  18       28.48       30.65      2.04 o 
  -1   2  18        0.02       -1.12      1.12 o 
   0   2  18        8.78        8.10      1.43 o 
   1   2  18       31.11       28.46      2.01 o 
   2   2  18        3.16        2.65      1.52 o 
   3   2  18       12.15       10.71      1.88 o 
   4   2  18        0.09        1.30      2.13 o 
  -9   3  18       27.19       19.73      5.23 o 
  -8   3  18        1.39        2.19      3.56 o 
  -7   3  18        0.01       -0.83      2.32 o 
  -6   3  18       37.00       46.99      5.82 o 
  -5   3  18       75.49       74.23      4.45 o 
  -4   3  18      101.98      104.65      4.30 o 
  -3   3  18        8.86        8.86      1.59 o 
  -2   3  18      109.72       92.80      4.23 o 
  -1   3  18       67.73       66.17      2.76 o 
   0   3  18        7.34        4.92      1.41 o 
   1   3  18       50.30       52.57      2.51 o 
   2   3  18      103.25      132.53      4.24 o 
   3   3  18       17.44       20.83      2.27 o 
   4   3  18        0.43       -0.56      1.98 o 
  -9   4  18       65.13       60.76      7.38 o 
  -8   4  18       63.42       76.14      5.90 o 
  -7   4  18      113.31      115.30      6.52 o 
  -6   4  18       25.66       28.60      4.57 o 
  -5   4  18       40.53       47.83      4.68 o 
  -4   4  18      129.63      135.83      4.93 o 
  -3   4  18      155.95      153.77      4.35 o 
  -2   4  18       79.27       86.24      3.24 o 
  -1   4  18      106.32      109.19      3.60 o 
   0   4  18        5.91        7.19      1.55 o 
   1   4  18        0.51       -0.15      1.42 o 
   2   4  18        0.71        1.16      1.65 o 
   3   4  18        0.28        2.20      2.03 o 
   4   4  18       49.19       59.79      5.03 o 
  -8   5  18        2.30        3.68      3.12 o 
  -7   5  18        3.95        7.65      3.07 o 
  -6   5  18       27.88       35.54      4.29 o 
  -5   5  18       44.28       43.92      4.49 o 
  -4   5  18        5.72        4.35      2.16 o 
  -3   5  18       54.34       63.49      3.47 o 
  -2   5  18       37.64       33.42      2.91 o 
  -1   5  18       29.41       24.31      2.18 o 
   0   5  18      163.66      173.43      4.25 o 
   1   5  18        1.42        1.52      1.68 o 
   2   5  18        0.67       -0.33      1.99 o 
   3   5  18        5.38        3.54      2.69 o 
  -8   6  18       18.43       25.31      5.51 o 
  -7   6  18        0.09       -2.83      3.94 o 
  -6   6  18       32.91       34.45      4.43 o 
  -5   6  18        0.45        3.08      2.66 o 
  -4   6  18        0.03       -1.31      2.31 o 
  -3   6  18       60.28       62.57      3.92 o 
  -2   6  18       19.13       15.72      2.30 o 
  -1   6  18        6.71        3.91      1.72 o 
   0   6  18       26.13       25.83      2.38 o 
   1   6  18        0.35        0.90      2.01 o 
   2   6  18        1.20        1.47      2.58 o 
   3   6  18       14.21        8.49      4.98 o 
  -7   7  18       24.87       27.94      5.74 o 
  -6   7  18       54.55       64.64      7.18 o 
  -5   7  18       34.97       41.05      6.09 o 
  -4   7  18      107.77      115.09      7.65 o 
  -3   7  18       80.79       77.60      4.88 o 
  -2   7  18        3.14       -0.50      1.98 o 
  -1   7  18        5.48        5.05      2.17 o 
   0   7  18       54.20       62.47      4.27 o 
   1   7  18       37.16       35.62      4.03 o 
   2   7  18      124.91      156.67     14.39 o 
  -5   8  18       14.21       12.66      5.87 o 
  -4   8  18        5.56        7.21      4.07 o 
  -3   8  18       44.20       49.69     10.01 o 
  -2   8  18       88.30      104.13      6.57 o 
  -1   8  18       38.30       43.65      6.17 o 
   0   8  18       79.03       98.52      5.77 o 
  -9   1  19        4.69        5.13      2.88 o 
  -8   1  19       18.53       15.22      3.14 o 
  -7   1  19        4.69        0.13      2.27 o 
  -6   1  19        2.31        2.12      1.96 o 
  -5   1  19       62.81       71.43      3.85 o 
  -4   1  19       10.33       11.25      1.78 o 
  -3   1  19        1.98        0.93      1.27 o 
  -2   1  19        3.45        2.05      1.30 o 
  -1   1  19       20.87       22.04      1.89 o 
   0   1  19      135.10      130.50      3.65 o 
   1   1  19      187.12      193.00      4.64 o 
   2   1  19       13.10       13.26      2.31 o 
   3   1  19       11.04        9.87      2.56 o 
   4   1  19        8.84       10.25      2.67 o 
  -9   2  19        2.61        0.14      3.61 o 
  -8   2  19        0.46        1.17      3.52 o 
  -7   2  19       15.95       11.37      2.71 o 
  -6   2  19       54.39       60.10      4.27 o 
  -5   2  19        0.17       -1.15      1.87 o 
  -4   2  19       18.96       19.32      2.23 o 
  -3   2  19       74.01       77.02      2.95 o 
  -2   2  19      373.75      393.29      6.33 o 
  -1   2  19       43.11       46.22      2.49 o 
   0   2  19       36.18       39.54      2.44 o 
   1   2  19       19.33       25.03      2.77 o 
   2   2  19        2.17        2.51      1.55 o 
   3   2  19       32.25       30.36      3.39 o 
   4   2  19       25.47       24.60      3.26 o 
  -9   3  19        0.58       -1.04      4.20 o 
  -8   3  19        0.04        0.71      3.63 o 
  -7   3  19       19.50       20.86      3.63 o 
  -6   3  19        0.40       -1.57      2.13 o 
  -5   3  19        4.23        4.52      2.27 o 
  -4   3  19      150.63      152.12      5.20 o 
  -3   3  19        1.13        1.20      1.50 o 
  -2   3  19       62.64       68.76      3.05 o 
  -1   3  19       67.39       57.79      2.91 o 
   0   3  19       34.34       29.92      2.22 o 
   1   3  19       94.31      106.64      4.07 o 
   2   3  19       16.61       14.71      2.09 o 
   3   3  19       34.12       37.19      3.31 o 
  -8   4  19        0.03        0.83      2.99 o 
  -7   4  19        6.12       10.34      6.27 o 
  -6   4  19        0.06        0.31      2.57 o 
  -5   4  19      127.87      142.45      8.32 o 
  -4   4  19        2.14        3.56      2.15 o 
  -3   4  19       17.94       20.60      2.25 o 
  -2   4  19       24.94       26.35      2.18 o 
  -1   4  19       62.51       72.50      3.25 o 
   0   4  19        1.02        0.82      1.63 o 
   1   4  19        0.17       -0.31      1.59 o 
   2   4  19       61.76       65.71      4.38 o 
   3   4  19       35.28       45.23      4.40 o 
  -8   5  19        1.13        1.75      4.11 o 
  -7   5  19       17.17       15.24      3.62 o 
  -6   5  19       15.08       15.40      4.04 o 
  -5   5  19       19.10       23.16      3.73 o 
  -4   5  19       26.36       31.88      4.35 o 
  -3   5  19      158.09      169.95      5.25 o 
  -2   5  19       15.30       20.05      2.32 o 
  -1   5  19       37.72       33.28      2.71 o 
   0   5  19        0.24        0.17      1.68 o 
   1   5  19        2.43       -0.27      1.81 o 
   2   5  19       22.12       21.45      5.26 o 
  -7   6  19        1.76        1.07      3.98 o 
  -6   6  19       25.03       21.22      5.02 o 
  -5   6  19       41.89       60.86      6.72 o 
  -4   6  19       13.03        4.54      2.79 o 
  -3   6  19        0.83       -1.83      1.86 o 
  -2   6  19        4.96        3.63      2.10 o 
  -1   6  19      117.83      123.86      4.51 o 
   0   6  19       94.17      102.60      4.64 o 
   1   6  19        7.46        6.66      2.88 o 
  -6   7  19        7.40        9.29      4.74 o 
  -5   7  19        4.89        4.09      3.96 o 
  -4   7  19       12.98       10.00      4.20 o 
  -3   7  19       19.00       16.54      3.60 o 
  -2   7  19       20.18       21.44      3.87 o 
  -1   7  19        0.59        2.49      2.49 o 
   0   7  19        0.63        0.67      2.53 o 
  -3   8  19        2.27       -0.31      3.78 o 
  -2   8  19        0.31        0.05      3.62 o 
  -9   0  20        0.15       -1.54      4.03 o 
  -8   0  20       58.90       66.08     15.35 o 
  -7   0  20       70.12       78.64      6.96 o 
  -6   0  20      220.75      243.85     11.29 o 
  -5   0  20      179.98      187.09      7.42 o 
  -4   0  20       77.83       66.00      7.74 o 
  -3   0  20        4.63        1.13      2.12 o 
  -2   0  20        4.47        3.38      2.11 o 
  -1   0  20       57.46       50.04      4.00 o 
   0   0  20       50.91       48.76      4.83 o 
   1   0  20      136.14      139.10      7.29 o 
   2   0  20        0.02        2.61      3.32 o 
   3   0  20       13.66        9.44      4.80 o 
  -9   1  20       10.60       14.91      3.51 o 
  -8   1  20        3.28        7.01      2.88 o 
  -7   1  20        0.80       -0.43      2.73 o 
  -6   1  20        3.52        0.23      2.27 o 
  -5   1  20       23.06       25.48      2.83 o 
  -4   1  20       72.01       67.26      4.10 o 
  -3   1  20      131.75      135.92      3.88 o 
  -2   1  20       53.38       47.80      2.57 o 
  -1   1  20       41.50       39.58      2.60 o 
   0   1  20        6.17        3.90      2.71 o 
   1   1  20        9.93        8.39      2.11 o 
   2   1  20       16.59       22.66      3.42 o 
   3   1  20       19.38       18.13      3.18 o 
  -8   2  20        9.00       13.38      4.61 o 
  -7   2  20       61.18       67.20      5.76 o 
  -6   2  20        3.62        3.61      2.38 o 
  -5   2  20        1.05        2.43      2.10 o 
  -4   2  20        1.71        1.63      1.75 o 
  -3   2  20       11.40        8.44      1.65 o 
  -2   2  20        7.53        6.85      1.63 o 
  -1   2  20        6.59        1.39      1.43 o 
   0   2  20       36.50       30.50      2.63 o 
   1   2  20       26.26       21.48      2.69 o 
   2   2  20       13.30       11.12      2.80 o 
   3   2  20        4.18        6.37      2.86 o 
  -8   3  20       26.99       27.82      6.80 o 
  -7   3  20       45.47       50.56      5.08 o 
  -6   3  20        7.45        5.41      2.60 o 
  -5   3  20       42.86       47.82      4.05 o 
  -4   3  20       26.05       16.58      2.96 o 
  -3   3  20      188.57      183.01      4.92 o 
  -2   3  20      104.49       92.59      3.56 o 
  -1   3  20       53.99       49.36      2.90 o 
   0   3  20        0.06        0.90      1.78 o 
   1   3  20        4.73        5.75      2.11 o 
   2   3  20        1.06       -0.61      1.97 o 
  -8   4  20        1.17       -1.49      3.88 o 
  -7   4  20        5.06        2.41      3.26 o 
  -6   4  20       15.12       10.61      3.62 o 
  -5   4  20       89.82       75.31      4.80 o 
  -4   4  20       11.65       10.20      2.61 o 
  -3   4  20       45.63       45.82      3.31 o 
  -2   4  20       57.08       57.71      3.19 o 
  -1   4  20       64.51       58.21      3.64 o 
   0   4  20      258.64      282.30      6.97 o 
   1   4  20      116.23      126.08      5.61 o 
   2   4  20       89.84       93.87      5.18 o 
  -7   5  20       50.56       43.91      6.22 o 
  -6   5  20        0.48       -1.04      3.56 o 
  -5   5  20        0.06        1.37      2.76 o 
  -4   5  20        0.74        0.76      2.35 o 
  -3   5  20        3.96        4.76      2.20 o 
  -2   5  20       17.77       22.20      2.62 o 
  -1   5  20       21.35       11.98      2.59 o 
   0   5  20       17.57       15.34      2.85 o 
   1   5  20        6.19        5.11      2.43 o 
  -6   6  20       49.74       45.36      6.43 o 
  -5   6  20        0.40       -1.11      3.48 o 
  -4   6  20       33.17       41.28      7.23 o 
  -3   6  20        9.15       11.69      2.87 o 
  -2   6  20        0.66       -1.68      2.25 o 
  -1   6  20        0.03       -2.11      2.11 o 
   0   6  20        0.59       -1.74      2.53 o 
  -4   7  20       48.12       54.84      6.91 o 
  -3   7  20       67.49       72.66      6.18 o 
  -2   7  20       39.67       46.92      5.15 o 
  -8   1  21       15.06       21.24      5.06 o 
  -7   1  21       28.38       30.92      4.48 o 
  -6   1  21       18.03       21.17      3.23 o 
  -5   1  21       41.42       43.65      4.00 o 
  -4   1  21        6.90        4.27      1.84 o 
  -3   1  21        1.63        3.84      1.61 o 
  -2   1  21        4.27        6.55      1.75 o 
  -1   1  21       26.15       23.08      2.68 o 
   0   1  21       68.82       65.18      3.95 o 
   1   1  21        0.57       -0.32      2.39 o 
   2   1  21        5.58        8.70      2.94 o 
  -8   2  21        5.22        2.95      4.16 o 
  -7   2  21        5.12        3.86      3.20 o 
  -6   2  21       35.30       38.71      3.94 o 
  -5   2  21       13.41       22.28      3.28 o 
  -4   2  21       52.92       60.49      3.66 o 
  -3   2  21      140.95      149.08      4.69 o 
  -2   2  21        5.99        4.94      1.64 o 
  -1   2  21        2.58       -0.65      1.67 o 
   0   2  21       20.30       17.67      2.90 o 
   1   2  21       35.08       29.10      3.79 o 
   2   2  21       41.70       46.51      5.73 o 
  -7   3  21        0.06        0.35      2.97 o 
  -6   3  21       29.96       26.10      3.51 o 
  -5   3  21        1.38        1.48      2.33 o 
  -4   3  21        2.05        4.28      2.56 o 
  -3   3  21        0.79        0.38      1.69 o 
  -2   3  21       26.61       27.24      3.28 o 
  -1   3  21      101.12      103.84      5.00 o 
   0   3  21        1.43        1.21      2.12 o 
   1   3  21        5.10        0.34      2.28 o 
  -7   4  21       14.27       21.40      5.08 o 
  -6   4  21        6.16        5.58      3.84 o 
  -5   4  21        3.81        1.20      2.76 o 
  -4   4  21       13.82        5.36      2.66 o 
  -3   4  21       24.39       28.25      3.49 o 
  -2   4  21        7.09        6.09      2.36 o 
  -1   4  21       18.56       11.83      2.74 o 
   0   4  21       14.38       18.65      3.38 o 
   1   4  21       27.77       27.67      3.84 o 
  -6   5  21        4.17       -1.63      3.54 o 
  -5   5  21       39.63       36.19      7.17 o 
  -4   5  21        5.51        3.68      3.14 o 
  -3   5  21       14.40       13.21      3.44 o 
  -2   5  21        6.04        9.72      2.94 o 
  -1   5  21       27.70       35.08      3.54 o 
   0   5  21       41.43       47.90      4.42 o 
  -4   6  21       34.98       44.55      6.06 o 
  -3   6  21        2.91        3.43      2.79 o 
  -2   6  21       39.53       43.11      5.03 o 
  -7   0  22       17.95       10.33      6.34 o 
  -6   0  22        0.26        9.60      5.72 o 
  -5   0  22       77.59       71.62      6.91 o 
  -4   0  22      120.10      110.08     11.81 o 
  -3   0  22      358.03      382.01     10.17 o 
  -2   0  22       91.09      101.95      6.58 o 
  -1   0  22      112.99      133.17      8.96 o 
   0   0  22       15.98        7.16      4.17 o 
   1   0  22        0.15       -3.46      3.46 o 
  -7   1  22       41.42       44.08      5.84 o 
  -6   1  22       41.61       38.79      4.66 o 
  -5   1  22      109.79      131.12      6.15 o 
  -4   1  22       47.21       54.52      3.66 o 
  -3   1  22        0.29       -0.04      1.81 o 
  -2   1  22        0.34       -1.90      1.90 o 
  -1   1  22       98.15      102.48      6.31 o 
   0   1  22       33.10       46.07      5.13 o 
   1   1  22       36.06       31.56      4.05 o 
  -7   2  22        0.09       -2.25      2.99 o 
  -6   2  22        4.16        7.68      3.00 o 
  -5   2  22        8.36       12.51      3.06 o 
  -4   2  22        2.41        0.96      2.49 o 
  -3   2  22       25.11       27.34      2.94 o 
  -2   2  22        0.65        3.00      2.10 o 
  -1   2  22        6.32        1.04      2.49 o 
   0   2  22        0.19        0.74      2.52 o 
  -6   3  22        0.57        0.00      3.17 o 
  -5   3  22       13.48       14.39      3.61 o 
  -4   3  22        1.34        4.62      3.02 o 
  -3   3  22       18.54       16.18      2.86 o 
  -2   3  22       31.06       41.51      5.27 o 
  -1   3  22       92.98       93.11      5.50 o 
   0   3  22       83.83       96.02      5.75 o 
  -5   4  22       36.33       40.01      4.88 o 
  -4   4  22       27.81       28.71      5.19 o 
  -3   4  22       49.73       59.61      5.78 o 
  -2   4  22       57.70       71.20      5.04 o 
  -1   4  22        3.06        4.72      2.86 o 
  -3   5  22       17.60       12.27      3.23 o 
  -6   1  23        4.93        4.76      4.46 o 
  -5   1  23       24.27       20.46      7.23 o 
  -4   1  23        9.91        9.06      2.70 o 
  -3   1  23       49.67       41.89      4.57 o 
  -2   1  23        2.12        8.27      2.99 o 
  -1   1  23        2.25        5.33      3.13 o 
  -5   2  23       44.49       42.23      5.14 o 
  -4   2  23        0.83        0.60      3.12 o 
  -3   2  23       11.17       16.32      3.92 o 
  -2   2  23       69.21       85.62      5.58 o 
  -1   2  23       55.19       72.89      9.01 o 
  -4   3  23       40.13       37.29      4.86 o 
  -3   3  23        7.98        7.92      3.66 o 
  -2   3  23       18.61       24.11      7.44 o 
                                                 
